# Supplementary material for: Reframing participation through empowerment: Mechanisms driving Chinese women’s intentions in adventure sports tourism
Source: PLoS One. 2026 May 12;21(5):e0339943. doi: 10.1371/journal.pone.0339943 (PMC13166955; doi:10.1371/journal.pone.0339943)
Supplement: S2 File — (XLSX) [file pone.0339943.s002.xlsx]

## Sheet: Sheet1
Number	Age	Education Level	Average Monthly Income	Frequently Participated Adventure Sports	Mobility Range	Annual Frequency of Adventure Sports Tourism	Participation Mode	Residential Region	IM-to know 1	IM-to know 2	IM-to know 3	IM-to know 4	IM-accomplishment 1	IM-accomplishment 2	IM-accomplishment 3	IM-accomplishment 4	IM-stimulation 1	IM-stimulation 2	IM-stimulation 3	IM-stimulation 4	EM-identified regulation 1	EM-identified regulation 2	EM-identified regulation 3	EM-identified regulation 4	EM-introjected regulation 1	EM-introjected regulation 2	EM-introjected regulation 3	EM-introjected regulation 4	EM-external regulation 1	EM-external regulation 2	EM-external regulation 3	EM-external regulation 4	Psychological empowerment 1	Psychological empowerment 2	Psychological empowerment 3	Psychological empowerment 4	Psychological empowerment 5	Social empowerment 1	Social empowerment 2	Social empowerment 3	Political empowerment 1	Political empowerment 2	Political empowerment 3	Political empowerment 4	Risk perception 1	Risk perception 2	Risk perception 3	Risk perception 4	Risk perception 5
1	≥45 years	Postgraduate or above	≥8000 CNY	Surfing	International travel	≥5 times	With family	Western China	4	3	4	3	3	3	5	3	4	4	4	3	5	4	5	5	3	2	3	2	4	4	4	4	5	3	4	4	4	3	3	4	3	4	5	4	5	3	3	5	3
2	26–35 years	Bachelor’s degree	5000–8000 CNY	Skiing	Within the province	3–5 times	With family	Central China	5	4	5	5	4	5	5	4	5	4	5	4	4	4	5	5	4	4	5	4	5	4	4	4	4	5	5	4	5	4	5	5	4	4	4	5	3	3	2	4	3
3	26–35 years	Bachelor’s degree	5000–8000 CNY	Skiing	Across provinces	≥5 times	With colleagues/classmates	Eastern China	4	4	4	4	5	4	4	3	3	4	4	3	5	5	5	4	5	4	4	5	3	5	4	5	4	5	5	5	3	5	5	4	2	3	2	2	2	3	2	3	3
4	≥45 years	Postgraduate or above	≥8000 CNY	Surfing	International travel	3–5 times	With friends	Western China	5	4	4	4	3	4	2	2	4	2	4	3	3	3	4	5	4	4	3	4	5	4	4	4	4	4	5	4	4	5	3	3	4	4	5	4	2	4	2	4	2
5	18–25 years	Associate degree	3000–5000 CNY	Rock climbing	International travel	1–2 times	With family	Central China	5	5	5	5	1	3	2	2	2	2	2	2	2	2	3	2	2	1	1	3	1	3	2	3	3	3	4	3	2	5	4	4	4	3	4	4	4	4	5	4	5
6	18–25 years	High school or below	≤3000 CNY	Rock climbing	International travel	1–2 times	With colleagues/classmates	Western China	5	5	4	5	2	2	3	2	3	3	2	2	2	3	2	4	3	2	2	3	2	3	3	3	3	3	2	2	2	3	4	3	4	2	4	3	3	2	2	3	2
7	26–35 years	Bachelor’s degree	5000–8000 CNY	Surfing	Across provinces	1–2 times	With friends	Eastern China	4	4	4	4	2	2	2	2	3	2	2	3	2	2	3	2	3	3	2	2	3	2	2	3	4	3	5	5	3	3	3	2	5	5	5	3	4	4	2	4	4
8	26–35 years	Bachelor’s degree	3000–5000 CNY	Skiing	International travel	3–5 times	With friends	Eastern China	2	1	2	3	2	3	1	1	3	3	3	2	4	3	3	3	3	3	2	4	4	4	4	3	3	3	2	1	2	2	1	2	3	2	3	2	2	2	3	2	3
9	18–25 years	Associate degree	≤3000 CNY	Skiing	Within the province	3–5 times	Solo participation	Central China	5	5	5	4	4	5	5	4	5	4	4	5	4	5	4	5	4	4	5	4	5	4	5	4	5	5	5	4	5	5	4	4	3	3	2	3	4	4	4	4	4
10	26–35 years	Postgraduate or above	≥8000 CNY	Skiing	Across provinces	3–5 times	Solo participation	Eastern China	5	4	5	5	5	4	4	4	5	5	5	5	4	4	4	5	5	4	5	4	5	4	4	5	5	5	5	4	4	5	4	4	4	5	5	5	2	3	2	3	3
11	26–35 years	Bachelor’s degree	5000–8000 CNY	Rock climbing	Across provinces	1–2 times	With colleagues/classmates	Central China	4	4	5	4	2	4	3	2	3	3	4	4	4	3	3	4	2	2	2	3	3	2	2	2	2	2	3	3	3	2	3	2	2	3	4	2	3	2	3	3	3
12	18–25 years	Associate degree	3000–5000 CNY	Rock climbing	Across provinces	1–2 times	Solo participation	Central China	4	4	5	4	5	4	5	4	5	5	4	5	5	5	4	5	3	3	3	2	4	4	4	4	5	4	4	5	4	4	4	4	5	5	4	4	3	5	4	3	3
13	18–25 years	Associate degree	≤3000 CNY	Rock climbing	Within the province	3–5 times	With colleagues/classmates	Western China	4	5	4	5	4	4	4	4	5	5	5	5	4	5	4	5	5	5	4	5	5	5	5	5	3	3	4	4	2	2	4	3	4	2	4	4	5	5	5	5	5
14	36–45 years	Postgraduate or above	≥8000 CNY	Rock climbing	Across provinces	≥5 times	With colleagues/classmates	Eastern China	4	5	5	4	4	5	4	3	3	3	2	2	4	5	3	5	5	3	5	4	3	3	3	3	3	3	3	3	3	3	3	3	3	3	5	5	4	3	5	5	5
15	≥45 years	Postgraduate or above	≥8000 CNY	Surfing	Across provinces	3–5 times	Solo participation	Eastern China	4	5	4	5	4	5	4	4	5	5	5	5	3	2	3	2	4	4	4	4	4	5	5	5	4	5	5	4	4	2	2	2	2	3	2	2	3	4	3	3	4
16	18–25 years	Postgraduate or above	≤3000 CNY	Skiing	Across provinces	1–2 times	With colleagues/classmates	Western China	4	4	4	4	4	5	3	5	5	4	4	3	4	3	5	3	3	3	3	3	3	3	5	3	4	5	3	4	3	5	4	4	5	3	3	5	3	3	2	3	3
17	36–45 years	Postgraduate or above	≥8000 CNY	Skiing	Within the province	≥5 times	Solo participation	Western China	5	5	5	5	3	4	5	3	4	4	3	5	5	4	4	5	5	5	4	4	2	3	3	2	4	3	4	5	3	5	3	4	4	4	5	3	2	3	3	3	3
18	≥45 years	Postgraduate or above	≥8000 CNY	Skiing	Within the province	1–2 times	With family	Central China	4	4	4	4	3	4	3	4	4	3	3	3	4	5	3	4	4	4	3	5	3	5	4	3	4	2	4	4	2	3	4	4	4	3	3	2	3	4	3	4	3
19	18–25 years	Associate degree	≤3000 CNY	Rock climbing	International travel	3–5 times	With friends	Central China	4	5	4	5	5	5	5	4	4	5	4	5	3	3	5	5	3	3	3	3	5	3	3	5	5	5	5	4	4	5	3	4	5	4	5	5	5	5	4	3	4
20	18–25 years	High school or below	≤3000 CNY	Surfing	Within the province	≥5 times	Solo participation	Central China	1	4	5	4	3	3	3	1	3	3	2	3	2	3	3	2	2	2	2	3	3	3	2	2	4	2	4	3	2	5	4	4	4	3	4	3	4	3	5	5	5
21	26–35 years	Bachelor’s degree	5000–8000 CNY	Surfing	Within the province	1–2 times	Solo participation	Eastern China	3	5	3	4	4	3	5	4	5	3	3	4	5	5	3	5	4	4	5	5	5	5	4	3	5	3	3	4	3	3	5	3	5	5	4	4	3	3	3	3	3
22	26–35 years	Bachelor’s degree	5000–8000 CNY	Skiing	Within the province	1–2 times	With friends	Central China	3	3	4	3	3	3	3	3	3	4	3	4	4	3	4	4	4	4	3	3	3	3	3	4	4	3	3	4	4	2	4	4	4	4	4	4	3	3	3	3	3
23	36–45 years	Bachelor’s degree	≥8000 CNY	Skiing	International travel	3–5 times	Solo participation	Central China	3	3	4	3	3	5	3	3	4	2	3	3	4	4	4	4	3	2	4	4	3	3	3	3	4	2	3	3	3	3	3	4	4	3	3	2	3	3	2	3	3
24	18–25 years	Bachelor’s degree	3000–5000 CNY	Surfing	Within the province	1–2 times	Solo participation	Central China	4	4	4	4	3	3	3	3	4	4	3	3	4	5	3	3	3	3	4	5	4	4	4	3	5	4	4	4	3	4	3	3	3	3	2	3	3	3	3	3	4
25	18–25 years	Associate degree	≤3000 CNY	Surfing	Across provinces	1–2 times	With colleagues/classmates	Eastern China	5	5	4	4	5	5	5	5	5	4	5	4	4	4	5	4	5	4	4	5	4	4	5	5	3	2	3	3	3	3	2	3	2	2	3	2	2	3	3	3	3
26	18–25 years	Associate degree	3000–5000 CNY	Skiing	International travel	3–5 times	With friends	Eastern China	1	1	5	5	1	2	1	2	2	2	2	1	2	2	2	1	1	1	2	2	2	1	2	2	1	1	2	2	2	1	2	2	2	1	1	2	2	3	2	2	2
27	≥45 years	Postgraduate or above	≥8000 CNY	Surfing	International travel	≥5 times	With friends	Eastern China	4	5	4	4	3	2	3	1	2	1	2	4	3	2	2	3	2	2	2	3	2	2	4	4	3	1	3	2	1	1	3	2	3	3	3	3	3	3	3	3	3
28	18–25 years	Postgraduate or above	3000–5000 CNY	Rock climbing	Across provinces	3–5 times	With family	Eastern China	4	5	4	4	3	4	4	4	2	3	2	3	3	4	4	3	3	4	5	5	3	5	4	4	5	4	3	4	4	3	4	5	5	3	3	3	4	5	4	4	4
29	26–35 years	Bachelor’s degree	5000–8000 CNY	Rock climbing	Within the province	≥5 times	With friends	Central China	3	5	5	5	5	5	5	5	4	5	4	5	3	3	2	3	5	5	3	5	5	5	4	3	5	5	4	3	4	3	5	5	5	4	4	3	3	3	2	2	3
30	18–25 years	Associate degree	3000–5000 CNY	Skiing	Across provinces	1–2 times	With friends	Central China	2	2	2	3	4	4	4	4	2	3	3	4	2	2	2	3	2	2	2	2	3	3	2	3	3	2	3	3	3	2	3	4	3	1	2	3	3	4	3	4	5
31	18–25 years	High school or below	≤3000 CNY	Surfing	Across provinces	1–2 times	Solo participation	Eastern China	2	2	2	3	4	5	4	4	3	3	4	2	2	3	2	3	2	2	3	4	3	2	3	2	2	1	2	1	1	1	3	3	4	1	2	3	2	4	3	2	4
32	18–25 years	Postgraduate or above	≤3000 CNY	Rock climbing	Across provinces	≥5 times	With friends	Central China	2	2	3	2	4	4	5	4	2	3	3	2	3	3	2	2	3	2	2	3	1	3	3	3	1	2	1	1	1	1	1	1	1	1	2	2	2	1	1	1	1
33	≥45 years	Postgraduate or above	≥8000 CNY	Skiing	Across provinces	1–2 times	Solo participation	Eastern China	5	4	5	5	4	5	5	4	2	3	3	2	3	2	3	3	4	3	2	2	3	3	3	3	2	2	3	1	1	3	4	3	2	1	3	3	4	4	5	5	5
34	18–25 years	High school or below	≤3000 CNY	Surfing	Within the province	3–5 times	With friends	Western China	2	3	3	2	5	4	5	4	3	3	3	3	4	2	2	2	2	3	2	4	2	4	3	3	3	3	4	3	3	4	4	5	3	3	3	2	2	2	3	2	2
35	26–35 years	Bachelor’s degree	5000–8000 CNY	Skiing	International travel	≥5 times	With friends	Western China	3	3	2	2	3	3	3	3	4	3	2	3	3	4	3	4	4	3	3	5	4	3	5	4	5	3	3	3	3	3	4	5	5	4	5	4	5	4	5	4	5
36	36–45 years	Bachelor’s degree	≥8000 CNY	Surfing	Within the province	3–5 times	With friends	Eastern China	4	4	5	4	4	4	5	5	4	5	4	4	4	4	4	5	5	5	5	4	2	2	2	3	5	4	5	5	5	5	5	4	5	5	4	5	2	2	3	3	3
37	18–25 years	High school or below	≤3000 CNY	Surfing	International travel	1–2 times	Solo participation	Central China	5	5	4	5	4	4	4	4	3	3	3	2	5	4	4	5	5	3	4	5	3	4	5	5	5	3	4	4	5	1	4	3	5	3	5	5	3	5	3	4	4
38	36–45 years	Postgraduate or above	≥8000 CNY	Rock climbing	Across provinces	1–2 times	Solo participation	Central China	5	5	4	4	5	5	5	5	5	4	4	4	5	5	5	4	4	5	5	5	2	3	3	2	3	4	4	4	3	3	3	4	3	3	3	4	4	4	4	4	5
39	≥45 years	High school or below	5000–8000 CNY	Rock climbing	Across provinces	≥5 times	Solo participation	Eastern China	4	4	5	3	4	4	4	4	4	4	4	3	3	3	3	3	3	3	4	4	3	4	4	3	4	4	3	4	3	4	5	4	3	4	4	3	3	3	3	3	3
40	26–35 years	Bachelor’s degree	5000–8000 CNY	Surfing	Within the province	3–5 times	With colleagues/classmates	Western China	3	2	3	3	4	5	5	5	5	5	3	4	2	3	2	3	5	4	5	4	3	4	5	4	4	4	5	3	5	3	4	3	5	3	4	3	3	3	4	5	4
41	26–35 years	Associate degree	5000–8000 CNY	Skiing	Within the province	1–2 times	Solo participation	Central China	5	4	5	4	5	4	4	4	4	5	5	4	4	5	5	4	4	5	5	4	3	3	2	3	3	3	2	3	2	5	5	4	2	2	3	2	5	4	4	4	4
42	18–25 years	Associate degree	≤3000 CNY	Rock climbing	International travel	3–5 times	With colleagues/classmates	Western China	4	5	5	3	3	5	3	5	5	4	4	5	4	5	4	4	4	4	5	4	3	3	3	3	2	2	2	2	3	5	4	5	5	4	5	4	3	5	3	5	5
43	36–45 years	Postgraduate or above	≥8000 CNY	Skiing	Within the province	3–5 times	With friends	Western China	5	3	3	3	4	4	5	4	4	4	4	4	4	4	4	5	4	4	4	4	3	5	5	5	2	3	3	3	3	2	2	3	5	5	5	5	4	4	5	4	4
44	26–35 years	Bachelor’s degree	5000–8000 CNY	Surfing	International travel	1–2 times	With family	Eastern China	4	5	4	4	4	5	4	5	4	4	5	4	5	5	4	4	5	4	5	5	4	4	5	5	4	4	5	4	1	3	2	3	3	2	2	2	5	5	5	4	5
45	≥45 years	Postgraduate or above	≥8000 CNY	Skiing	International travel	≥5 times	With colleagues/classmates	Central China	2	2	2	2	1	5	5	1	1	2	2	1	1	1	1	1	1	2	1	1	2	2	1	2	2	2	2	2	2	1	1	1	2	1	2	2	2	2	3	2	3
46	18–25 years	Postgraduate or above	5000–8000 CNY	Skiing	Across provinces	1–2 times	Solo participation	Eastern China	2	3	3	4	4	4	4	5	4	2	3	3	4	5	4	4	3	2	4	3	3	5	3	3	4	2	3	3	4	4	3	4	5	4	3	3	3	4	4	5	5
47	18–25 years	Postgraduate or above	3000–5000 CNY	Skiing	Across provinces	1–2 times	With friends	Central China	5	4	4	5	5	5	5	4	4	4	4	4	5	5	4	5	3	3	3	2	4	5	5	5	4	5	5	4	4	1	3	3	5	5	4	5	3	5	4	4	5
48	36–45 years	Bachelor’s degree	≥8000 CNY	Skiing	Across provinces	3–5 times	With family	Western China	3	2	2	3	4	4	4	4	3	2	3	3	4	3	3	4	3	3	3	3	2	4	4	3	3	2	4	3	3	2	4	3	3	2	3	2	5	3	4	3	4
49	≥45 years	Postgraduate or above	≥8000 CNY	Surfing	International travel	3–5 times	With friends	Western China	5	4	5	4	4	4	4	5	4	4	4	5	3	3	2	2	4	5	5	5	4	5	4	4	4	5	4	5	5	2	3	2	5	4	4	4	4	4	5	5	4
50	18–25 years	Associate degree	3000–5000 CNY	Rock climbing	Across provinces	1–2 times	With colleagues/classmates	Eastern China	4	3	4	5	4	4	5	4	5	5	3	3	5	5	5	4	4	3	4	3	5	5	5	5	4	3	3	4	5	4	4	5	5	5	3	3	3	5	4	3	3
51	36–45 years	Postgraduate or above	≥8000 CNY	Skiing	International travel	≥5 times	Solo participation	Western China	2	3	3	2	4	5	5	4	4	5	5	4	4	5	5	5	4	5	5	4	5	5	5	4	4	4	4	5	5	4	4	5	5	4	5	5	4	5	5	4	4
52	18–25 years	Associate degree	≤3000 CNY	Surfing	Within the province	3–5 times	With friends	Western China	1	2	3	1	4	5	1	1	3	1	2	2	3	3	4	2	4	2	2	4	1	2	3	2	3	3	4	3	1	4	5	4	4	2	2	3	2	4	2	2	4
53	≥45 years	Postgraduate or above	≥8000 CNY	Surfing	Across provinces	≥5 times	With friends	Eastern China	3	4	3	3	4	4	4	5	4	3	3	2	3	3	3	3	3	2	4	4	3	3	3	3	4	2	4	3	3	2	2	4	3	2	3	4	4	5	4	4	5
54	26–35 years	Postgraduate or above	≥8000 CNY	Skiing	Across provinces	≥5 times	With friends	Eastern China	3	4	4	4	4	4	5	4	3	4	5	5	2	3	3	3	3	3	5	5	4	5	5	5	3	4	3	4	5	3	2	3	3	4	5	5	2	3	3	3	3
55	18–25 years	High school or below	≤3000 CNY	Skiing	Within the province	3–5 times	With friends	Eastern China	5	4	4	4	5	5	4	4	4	4	4	5	4	4	4	5	3	3	3	3	4	5	5	4	4	4	5	4	3	5	5	5	5	5	5	3	4	2	2	4	2
56	26–35 years	Bachelor’s degree	3000–5000 CNY	Surfing	International travel	1–2 times	With colleagues/classmates	Central China	5	5	5	4	4	4	5	5	4	5	4	5	4	4	4	4	2	3	3	2	4	5	4	4	3	3	3	3	2	3	4	3	4	5	4	5	5	5	5	3	3
57	36–45 years	Bachelor’s degree	5000–8000 CNY	Rock climbing	Across provinces	≥5 times	With friends	Eastern China	3	2	3	3	3	3	3	3	4	4	5	4	3	4	5	3	4	3	4	4	3	4	4	4	4	4	5	4	3	4	4	4	4	3	4	5	4	5	4	5	4
58	≥45 years	Postgraduate or above	≥8000 CNY	Skiing	Across provinces	1–2 times	With family	Central China	3	3	3	3	3	2	3	2	4	5	4	5	4	3	3	4	3	2	2	3	2	4	4	4	4	3	3	3	3	3	3	2	3	2	3	2	2	1	1	2	1
59	36–45 years	Bachelor’s degree	≥8000 CNY	Rock climbing	Across provinces	1–2 times	With family	Central China	2	3	2	2	3	3	3	2	4	5	4	4	4	4	4	4	3	4	2	4	3	3	3	4	2	3	2	3	2	3	2	1	1	2	2	3	4	4	2	3	3
60	18–25 years	Bachelor’s degree	3000–5000 CNY	Skiing	Across provinces	≥5 times	With family	Western China	2	3	4	4	3	4	2	2	4	4	4	4	4	3	3	4	3	3	2	3	3	3	3	2	2	1	1	2	1	1	1	1	2	2	1	1	1	1	1	2	3
61	26–35 years	Postgraduate or above	5000–8000 CNY	Surfing	Within the province	3–5 times	With family	Eastern China	1	3	2	2	1	3	3	2	4	4	4	5	2	2	2	2	3	3	3	3	2	2	2	3	3	1	2	3	2	1	3	2	2	3	3	2	3	2	3	2	3
62	≥45 years	Postgraduate or above	≥8000 CNY	Rock climbing	Within the province	1–2 times	With colleagues/classmates	Eastern China	3	3	2	4	4	4	3	2	4	5	4	4	3	3	3	3	3	2	3	4	3	4	3	4	3	3	3	3	2	2	3	2	3	3	4	2	5	5	3	4	4
63	36–45 years	Associate degree	≥8000 CNY	Surfing	Within the province	3–5 times	Solo participation	Eastern China	4	5	4	4	4	4	4	3	5	4	5	4	3	3	3	2	4	3	5	4	4	3	4	5	3	4	3	4	3	4	4	4	4	4	5	4	3	4	3	5	3
64	≥45 years	Postgraduate or above	≥8000 CNY	Skiing	International travel	1–2 times	With friends	Eastern China	3	3	3	3	4	4	4	4	5	4	5	4	5	4	5	5	5	4	3	4	4	5	5	3	5	3	3	4	4	3	3	2	4	3	5	4	5	4	5	5	4
65	36–45 years	Bachelor’s degree	≥8000 CNY	Rock climbing	Within the province	1–2 times	Solo participation	Western China	3	3	3	3	4	3	4	4	3	4	4	3	3	3	3	4	4	3	2	4	1	3	3	3	2	3	2	2	2	1	2	2	2	2	3	2	1	2	1	2	3
66	26–35 years	Bachelor’s degree	5000–8000 CNY	Rock climbing	Across provinces	≥5 times	With friends	Central China	5	5	5	5	5	4	5	5	4	5	5	5	4	5	4	4	4	4	5	5	5	4	5	4	4	5	4	4	5	5	5	5	5	4	4	5	4	3	3	5	5
67	36–45 years	Associate degree	≥8000 CNY	Surfing	Within the province	3–5 times	With family	Western China	3	5	4	4	3	3	3	5	5	5	4	3	3	4	4	3	3	3	4	4	2	3	3	3	4	3	4	3	3	2	3	2	3	2	4	4	3	4	3	3	3
68	18–25 years	Associate degree	3000–5000 CNY	Skiing	Within the province	1–2 times	With colleagues/classmates	Western China	4	2	4	4	3	3	2	3	3	4	4	4	4	3	2	4	2	3	3	4	3	2	2	3	4	3	2	3	3	4	4	4	3	3	4	4	4	3	5	5	4
69	26–35 years	Postgraduate or above	5000–8000 CNY	Rock climbing	Across provinces	1–2 times	With friends	Eastern China	5	3	4	5	5	4	4	5	4	4	5	4	5	4	4	5	5	3	5	5	4	5	4	5	5	3	5	4	5	2	3	3	5	4	5	5	4	4	2	4	4
70	26–35 years	Bachelor’s degree	3000–5000 CNY	Rock climbing	International travel	3–5 times	With colleagues/classmates	Eastern China	3	3	3	3	3	3	4	3	4	4	4	4	4	3	4	4	4	3	3	4	4	4	3	4	5	2	4	3	4	4	4	4	3	2	4	3	5	4	3	5	3
71	26–35 years	Bachelor’s degree	5000–8000 CNY	Skiing	Across provinces	3–5 times	With friends	Eastern China	2	3	3	2	4	3	4	3	4	4	4	4	4	3	5	5	3	5	5	5	4	5	5	5	3	3	3	5	4	4	3	5	4	3	4	5	5	4	3	5	5
72	26–35 years	Bachelor’s degree	5000–8000 CNY	Skiing	Across provinces	1–2 times	Solo participation	Western China	3	4	4	4	4	3	4	2	4	2	4	4	2	2	2	2	4	3	3	3	2	3	3	4	2	2	4	1	2	1	3	2	3	2	3	2	2	3	3	3	3
73	36–45 years	Associate degree	≥8000 CNY	Skiing	Within the province	1–2 times	With friends	Central China	4	4	5	4	5	5	4	5	5	5	4	5	4	4	5	4	3	3	3	3	5	5	4	4	3	2	2	2	2	5	5	5	4	5	4	4	3	4	3	5	5
74	18–25 years	High school or below	≤3000 CNY	Surfing	Within the province	1–2 times	Solo participation	Central China	4	3	3	4	3	3	4	3	4	4	4	4	4	3	4	3	3	3	4	4	3	2	3	3	5	4	3	4	4	3	4	3	4	4	5	3	4	4	4	3	3
75	18–25 years	Bachelor’s degree	3000–5000 CNY	Skiing	Within the province	≥5 times	With friends	Eastern China	1	2	2	2	1	1	1	1	4	5	4	4	2	3	3	1	1	1	2	1	1	1	2	1	3	3	2	3	2	2	2	2	3	3	3	2	2	2	3	3	2
76	26–35 years	Bachelor’s degree	3000–5000 CNY	Surfing	International travel	≥5 times	With friends	Western China	2	3	4	3	4	3	2	2	4	3	3	4	5	4	4	5	5	3	5	5	4	4	4	4	4	3	5	3	3	3	4	3	5	3	4	3	5	3	4	4	4
77	≥45 years	Bachelor’s degree	≥8000 CNY	Surfing	Across provinces	1–2 times	Solo participation	Western China	4	4	5	4	5	5	5	5	4	4	4	4	4	4	4	4	3	3	4	3	4	4	4	4	3	4	3	2	3	4	4	3	3	3	3	3	4	4	5	5	4
78	18–25 years	Associate degree	≤3000 CNY	Rock climbing	International travel	≥5 times	With colleagues/classmates	Western China	3	3	3	3	5	4	3	3	5	5	4	5	5	4	4	5	5	5	4	4	3	5	4	4	3	3	2	2	3	2	4	2	4	5	4	3	4	5	5	4	4
79	26–35 years	Postgraduate or above	5000–8000 CNY	Skiing	Within the province	3–5 times	Solo participation	Eastern China	5	4	5	5	5	5	4	4	5	5	4	4	4	4	4	4	4	5	5	4	5	5	4	5	4	5	5	3	3	4	5	5	4	3	5	4	5	4	4	4	4
80	36–45 years	Postgraduate or above	≥8000 CNY	Surfing	Within the province	1–2 times	With friends	Eastern China	2	2	3	4	3	3	1	2	4	5	5	4	3	3	3	3	3	1	3	4	3	3	3	3	2	3	2	2	2	2	3	3	2	2	2	3	2	4	2	2	3
81	36–45 years	Postgraduate or above	≥8000 CNY	Skiing	Across provinces	≥5 times	With friends	Western China	3	2	3	3	5	5	5	4	4	5	4	5	5	5	4	4	4	5	5	4	4	5	4	4	5	5	5	4	4	4	5	5	4	5	4	4	5	5	5	4	4
82	18–25 years	Associate degree	3000–5000 CNY	Skiing	Across provinces	1–2 times	With colleagues/classmates	Central China	4	4	3	4	3	3	3	5	4	5	4	4	5	3	3	4	3	3	3	3	3	3	2	3	4	5	3	5	5	5	4	5	3	4	5	3	5	5	4	5	5
83	18–25 years	High school or below	≤3000 CNY	Skiing	Within the province	3–5 times	With friends	Western China	4	4	3	3	5	5	5	5	4	4	4	4	5	4	3	3	4	5	4	4	3	3	2	2	5	4	3	3	3	3	4	3	3	3	2	2	3	3	4	4	4
84	26–35 years	Bachelor’s degree	5000–8000 CNY	Surfing	Across provinces	1–2 times	With friends	Eastern China	3	3	4	3	5	4	5	5	5	5	4	4	5	3	3	5	3	4	4	3	3	5	5	3	4	3	3	5	4	3	4	3	3	3	3	4	5	5	5	4	5
85	36–45 years	Postgraduate or above	≥8000 CNY	Rock climbing	Within the province	≥5 times	Solo participation	Western China	4	5	5	3	4	4	3	3	4	3	5	3	4	4	4	4	3	2	3	3	4	4	4	2	4	5	5	5	5	5	5	5	4	5	5	4	5	5	5	5	5
86	18–25 years	High school or below	≤3000 CNY	Skiing	Within the province	3–5 times	With family	Eastern China	3	2	2	4	1	3	3	2	4	1	4	5	5	5	4	4	4	4	5	5	3	4	4	5	5	5	4	5	3	5	5	5	4	5	3	5	4	4	2	4	4
87	≥45 years	Postgraduate or above	≥8000 CNY	Surfing	Within the province	1–2 times	With colleagues/classmates	Eastern China	5	3	3	3	4	5	3	5	5	4	5	4	4	4	5	4	3	3	3	5	3	5	4	3	5	3	4	3	4	4	4	5	3	3	3	3	2	3	2	3	3
88	≥45 years	Postgraduate or above	≥8000 CNY	Skiing	Within the province	3–5 times	With friends	Western China	4	5	4	4	5	5	5	4	2	2	2	3	5	4	4	4	5	5	4	4	4	4	4	5	5	5	5	4	5	5	4	5	5	5	5	4	5	4	4	5	3
89	18–25 years	Associate degree	≤3000 CNY	Skiing	Within the province	1–2 times	Solo participation	Western China	5	5	4	3	4	4	5	5	4	4	5	4	5	5	5	4	5	5	4	4	5	4	5	4	4	5	5	5	4	3	3	3	4	4	5	4	4	5	4	5	4
90	36–45 years	Postgraduate or above	≥8000 CNY	Surfing	Across provinces	3–5 times	With family	Western China	3	3	2	3	4	5	3	4	3	3	2	3	4	4	4	5	4	3	5	5	4	4	4	3	4	4	4	4	4	3	3	4	5	4	4	5	5	5	3	3	4
91	18–25 years	High school or below	≤3000 CNY	Skiing	International travel	≥5 times	With family	Eastern China	4	4	4	5	5	4	5	5	2	3	3	2	5	4	4	5	5	5	5	4	4	4	5	5	5	4	5	5	5	5	4	5	4	4	4	4	4	4	5	5	4
92	18–25 years	High school or below	≤3000 CNY	Rock climbing	Within the province	1–2 times	Solo participation	Eastern China	5	4	5	4	2	2	2	3	2	3	3	2	5	5	4	4	4	5	4	4	4	5	5	4	5	4	5	5	5	3	2	3	4	5	4	4	5	4	5	5	5
93	18–25 years	High school or below	≤3000 CNY	Surfing	Across provinces	3–5 times	With friends	Eastern China	5	5	4	5	3	3	2	3	5	5	4	4	4	5	5	5	4	5	4	4	4	5	4	5	4	5	5	5	4	3	4	4	4	5	5	5	5	4	5	4	4
94	≥45 years	High school or below	5000–8000 CNY	Skiing	Within the province	1–2 times	With colleagues/classmates	Central China	2	2	4	4	2	3	3	3	2	3	4	3	4	4	4	4	4	3	4	3	3	3	3	3	3	3	2	3	2	2	2	2	3	2	4	4	3	2	3	3	3
95	18–25 years	Postgraduate or above	3000–5000 CNY	Skiing	International travel	1–2 times	With family	Western China	3	4	3	3	1	3	2	1	3	2	3	3	5	5	5	4	2	2	2	2	1	1	2	2	4	5	5	4	5	5	4	4	5	4	5	4	5	5	4	4	4
96	26–35 years	Bachelor’s degree	5000–8000 CNY	Surfing	Across provinces	≥5 times	With friends	Western China	5	5	4	4	5	3	3	4	4	4	3	5	5	4	5	5	3	5	5	3	4	5	5	4	2	3	2	2	3	3	3	2	4	5	4	3	5	4	4	4	4
97	26–35 years	Bachelor’s degree	5000–8000 CNY	Rock climbing	Across provinces	1–2 times	With colleagues/classmates	Western China	2	3	2	2	2	3	3	3	5	4	4	5	5	4	5	4	4	5	5	4	4	5	4	5	4	5	5	4	4	4	4	5	4	5	4	5	5	4	4	5	5
98	≥45 years	Postgraduate or above	≥8000 CNY	Rock climbing	Across provinces	1–2 times	Solo participation	Central China	3	2	3	1	4	3	3	4	3	4	4	3	5	5	4	4	5	3	3	5	3	3	3	3	3	3	3	3	3	4	3	3	5	4	3	3	5	4	5	5	4
99	26–35 years	Postgraduate or above	5000–8000 CNY	Surfing	Within the province	1–2 times	With colleagues/classmates	Eastern China	4	3	4	4	4	4	4	4	3	4	3	4	5	4	4	4	4	3	3	3	3	3	4	3	4	3	4	4	4	3	3	3	3	4	3	3	3	3	2	3	4
100	36–45 years	Postgraduate or above	≥8000 CNY	Skiing	Across provinces	1–2 times	Solo participation	Western China	1	2	3	2	1	2	1	2	2	3	2	3	5	1	4	5	2	2	2	3	2	1	2	2	2	1	3	1	3	3	4	3	3	3	2	1	2	3	3	2	2
101	18–25 years	High school or below	≤3000 CNY	Surfing	Within the province	3–5 times	With colleagues/classmates	Western China	2	2	3	1	3	2	1	1	2	1	2	3	5	4	4	4	4	2	2	3	1	2	2	2	3	1	3	2	1	4	5	4	3	2	2	2	3	4	3	2	2
102	18–25 years	Bachelor’s degree	3000–5000 CNY	Surfing	Within the province	≥5 times	With colleagues/classmates	Central China	2	3	2	3	3	4	2	3	4	3	3	3	4	4	4	4	3	3	2	3	3	4	4	4	3	3	3	2	2	3	4	4	4	2	4	4	3	3	3	3	3
103	26–35 years	Bachelor’s degree	5000–8000 CNY	Surfing	Within the province	1–2 times	With colleagues/classmates	Central China	1	2	3	1	1	3	2	2	3	2	4	3	4	5	4	4	3	2	2	2	3	3	4	3	3	2	2	2	3	5	4	5	3	2	3	2	3	2	2	2	3
104	18–25 years	High school or below	≤3000 CNY	Rock climbing	Across provinces	1–2 times	Solo participation	Eastern China	4	5	4	4	3	3	2	3	4	5	5	5	5	4	5	4	5	4	4	5	5	4	4	4	4	4	5	4	4	4	4	4	5	4	4	5	4	5	5	4	5
105	18–25 years	Associate degree	≤3000 CNY	Rock climbing	Across provinces	≥5 times	With friends	Eastern China	4	5	5	4	3	3	2	3	5	5	5	4	5	4	4	5	5	4	5	4	5	5	4	4	4	4	5	4	5	5	5	5	4	4	5	5	5	5	4	5	4
106	36–45 years	Postgraduate or above	≥8000 CNY	Skiing	Within the province	≥5 times	Solo participation	Eastern China	5	5	3	5	4	3	5	3	4	4	4	3	5	4	5	5	5	4	4	5	3	5	4	3	5	4	3	4	4	5	5	5	3	5	4	3	5	4	4	4	4
107	26–35 years	Bachelor’s degree	5000–8000 CNY	Surfing	International travel	1–2 times	With friends	Central China	4	5	5	5	4	4	4	5	2	3	2	2	4	4	5	4	4	4	4	5	5	5	5	5	4	4	4	4	4	4	5	4	4	4	5	5	3	3	3	4	3
108	26–35 years	Bachelor’s degree	5000–8000 CNY	Surfing	Across provinces	≥5 times	With friends	Western China	5	4	5	5	2	4	2	3	4	3	4	4	4	4	4	4	3	2	3	3	2	4	3	3	3	3	4	2	2	2	4	3	4	3	4	3	3	3	4	3	3
109	36–45 years	Bachelor’s degree	≥8000 CNY	Surfing	Across provinces	1–2 times	With colleagues/classmates	Eastern China	3	3	2	3	3	2	2	1	3	1	3	3	4	5	4	4	2	3	3	4	2	3	2	2	2	1	2	2	3	2	4	4	2	2	2	2	2	2	3	3	4
110	18–25 years	High school or below	≤3000 CNY	Skiing	International travel	1–2 times	With friends	Western China	5	5	3	5	3	4	4	3	3	3	3	3	4	4	5	5	5	4	5	5	3	3	3	2	3	5	3	4	3	5	4	4	3	4	3	5	4	5	5	4	4
111	26–35 years	Bachelor’s degree	5000–8000 CNY	Surfing	Within the province	3–5 times	Solo participation	Central China	4	5	5	5	4	4	5	4	5	4	5	4	4	4	4	5	4	4	5	3	3	3	3	3	5	5	4	5	4	4	5	4	5	4	5	5	3	3	4	4	5
112	18–25 years	Postgraduate or above	≤3000 CNY	Rock climbing	Across provinces	≥5 times	With colleagues/classmates	Western China	4	3	3	3	4	4	4	4	3	4	3	3	4	5	4	4	3	3	4	4	4	3	5	3	5	4	3	3	3	4	3	4	4	4	4	3	3	4	3	4	3
113	26–35 years	Bachelor’s degree	5000–8000 CNY	Rock climbing	Across provinces	≥5 times	With friends	Eastern China	3	2	3	3	4	4	4	5	4	5	5	5	4	3	4	3	4	4	4	4	3	2	3	3	2	3	3	3	3	4	3	3	5	3	3	3	3	5	4	5	4
114	26–35 years	Bachelor’s degree	5000–8000 CNY	Surfing	Within the province	1–2 times	Solo participation	Central China	3	3	4	4	3	4	2	3	3	3	4	4	3	3	3	3	4	5	4	4	2	4	4	3	3	2	3	3	3	2	3	4	3	2	3	2	2	4	2	4	4
115	18–25 years	Bachelor’s degree	≤3000 CNY	Surfing	Across provinces	≥5 times	With colleagues/classmates	Central China	4	3	3	3	4	4	4	5	5	5	4	5	3	2	2	2	5	5	5	4	3	5	4	4	5	5	4	5	3	3	5	5	5	3	5	5	5	4	5	4	4
116	26–35 years	Bachelor’s degree	5000–8000 CNY	Rock climbing	Across provinces	≥5 times	Solo participation	Western China	5	4	3	5	3	3	4	3	5	5	5	3	5	5	5	5	5	5	5	4	3	5	4	4	4	5	3	3	4	2	4	3	4	3	4	3	3	2	2	2	2
117	36–45 years	Bachelor’s degree	≥8000 CNY	Surfing	Across provinces	1–2 times	With friends	Eastern China	2	2	1	2	2	2	2	2	2	1	1	1	2	1	1	1	5	5	1	1	1	2	1	1	3	3	2	3	3	4	3	3	2	2	2	1	3	2	2	2	1
118	18–25 years	Postgraduate or above	≤3000 CNY	Skiing	Within the province	3–5 times	Solo participation	Eastern China	2	2	3	2	2	2	3	3	4	2	3	4	4	4	3	3	4	5	5	5	2	2	2	3	4	2	4	3	3	3	4	2	3	3	2	2	2	2	3	3	2
119	≥45 years	Postgraduate or above	≥8000 CNY	Rock climbing	Across provinces	1–2 times	Solo participation	Eastern China	3	3	2	1	4	5	4	3	5	5	3	3	5	5	3	4	5	5	4	4	4	5	4	3	5	5	4	4	4	5	3	3	4	4	5	3	4	4	5	1	5
120	26–35 years	Bachelor’s degree	5000–8000 CNY	Skiing	Within the province	1–2 times	With colleagues/classmates	Eastern China	4	4	4	4	5	5	4	4	4	5	5	5	4	5	5	4	5	5	4	4	5	5	4	5	5	5	5	5	5	4	5	5	5	4	5	5	3	4	4	3	3
121	18–25 years	Associate degree	≤3000 CNY	Rock climbing	Across provinces	1–2 times	Solo participation	Eastern China	3	4	4	3	4	4	4	3	4	3	3	3	5	4	4	3	4	4	4	4	3	5	3	3	3	4	3	3	4	3	4	3	3	3	5	3	3	3	3	3	3
122	18–25 years	Postgraduate or above	3000–5000 CNY	Surfing	Within the province	≥5 times	Solo participation	Central China	3	2	3	2	3	3	2	3	3	3	3	2	4	3	3	4	4	4	5	4	3	2	2	3	5	4	4	3	2	4	3	3	2	2	2	2	4	4	4	5	4
123	18–25 years	Associate degree	≤3000 CNY	Surfing	Within the province	3–5 times	With friends	Eastern China	3	4	2	4	4	3	4	4	3	3	3	4	4	3	3	4	4	4	5	4	3	3	4	4	4	3	4	3	2	3	4	4	4	2	3	4	3	3	3	2	3
124	36–45 years	Postgraduate or above	≥8000 CNY	Surfing	Across provinces	≥5 times	With colleagues/classmates	Eastern China	4	5	5	4	3	4	5	3	5	3	4	4	5	5	4	5	4	5	4	5	3	2	2	2	4	5	5	4	5	3	3	2	5	4	5	5	4	5	3	5	5
125	18–25 years	Postgraduate or above	3000–5000 CNY	Rock climbing	Within the province	3–5 times	Solo participation	Western China	3	2	2	2	2	3	2	3	2	2	3	4	3	3	4	4	4	5	5	5	1	3	2	2	3	2	3	1	1	3	5	4	3	2	2	3	3	4	3	2	3
126	26–35 years	Postgraduate or above	≥8000 CNY	Skiing	Within the province	1–2 times	Solo participation	Western China	2	3	2	2	2	4	2	2	4	4	4	4	3	4	4	4	4	4	4	4	4	5	3	4	3	3	3	5	5	2	3	3	3	4	4	3	4	5	4	5	5
127	36–45 years	Postgraduate or above	≥8000 CNY	Skiing	Within the province	1–2 times	Solo participation	Western China	4	4	4	4	3	3	3	3	4	4	3	4	5	4	4	3	4	4	4	4	4	5	4	3	2	3	3	3	3	3	3	3	5	4	3	4	3	3	4	5	4
128	26–35 years	Bachelor’s degree	5000–8000 CNY	Rock climbing	International travel	≥5 times	With friends	Central China	3	5	5	4	4	3	5	4	4	5	4	3	3	2	3	3	4	4	4	4	3	3	3	4	3	4	3	4	3	4	4	5	3	3	4	4	3	3	2	3	3
129	26–35 years	Postgraduate or above	5000–8000 CNY	Rock climbing	International travel	3–5 times	With friends	Western China	4	4	3	3	3	3	3	3	4	4	4	3	4	4	4	4	4	4	4	4	3	4	3	3	5	3	4	4	3	3	3	3	4	3	5	3	4	5	5	3	3
130	18–25 years	Bachelor’s degree	3000–5000 CNY	Rock climbing	Across provinces	≥5 times	With family	Central China	3	4	4	4	3	3	4	4	4	5	4	4	4	5	4	4	4	4	4	4	5	4	5	5	4	5	5	4	4	4	5	4	5	4	5	4	2	3	3	3	3
131	18–25 years	Associate degree	≤3000 CNY	Rock climbing	Across provinces	1–2 times	Solo participation	Eastern China	5	3	4	4	3	4	4	4	5	5	3	3	2	3	3	3	5	5	5	5	3	5	3	3	4	4	3	4	5	4	4	4	3	3	3	2	4	4	4	4	5
132	26–35 years	Postgraduate or above	5000–8000 CNY	Surfing	Within the province	3–5 times	With friends	Eastern China	3	4	5	5	5	4	5	5	3	2	2	3	3	4	5	5	4	5	4	4	4	4	5	5	4	4	4	4	3	4	4	4	5	5	4	4	3	4	5	3	3
133	26–35 years	Bachelor’s degree	5000–8000 CNY	Skiing	Within the province	1–2 times	Solo participation	Eastern China	3	4	4	3	3	3	3	3	3	4	4	3	3	3	4	4	4	4	4	4	3	4	3	3	4	3	3	4	3	3	4	3	4	4	4	3	3	4	4	5	5
134	36–45 years	Bachelor’s degree	≥8000 CNY	Rock climbing	International travel	3–5 times	With friends	Eastern China	5	3	4	3	4	3	5	4	5	4	5	5	5	3	4	3	4	4	4	4	3	5	3	3	3	3	5	4	4	4	5	4	4	4	4	5	5	4	3	4	3
135	26–35 years	Bachelor’s degree	5000–8000 CNY	Skiing	Across provinces	3–5 times	With friends	Central China	1	3	2	2	1	4	1	1	2	3	2	3	2	4	4	4	5	4	5	4	1	3	2	2	2	3	3	3	2	2	2	3	3	2	2	2	3	3	3	5	4
136	18–25 years	Bachelor’s degree	≤3000 CNY	Rock climbing	Within the province	1–2 times	With colleagues/classmates	Western China	3	4	2	3	2	4	2	2	3	2	4	3	3	4	2	4	4	5	4	4	3	3	3	3	4	3	4	3	3	4	4	3	3	4	3	3	5	4	5	4	4
137	36–45 years	Bachelor’s degree	≥8000 CNY	Rock climbing	Within the province	1–2 times	With colleagues/classmates	Western China	2	4	4	3	4	4	2	2	3	2	4	4	4	5	4	5	4	4	5	5	5	4	5	5	5	5	5	5	4	5	4	4	5	5	4	5	4	5	5	5	4
138	26–35 years	Bachelor’s degree	5000–8000 CNY	Rock climbing	Across provinces	≥5 times	Solo participation	Western China	5	5	4	5	4	5	4	5	4	4	4	5	2	2	3	2	5	5	4	5	4	5	5	5	4	5	5	4	5	3	2	3	5	4	5	4	4	4	3	4	5
139	26–35 years	Bachelor’s degree	5000–8000 CNY	Surfing	Across provinces	3–5 times	With family	Eastern China	4	4	4	4	4	5	4	5	4	5	5	4	2	3	3	3	4	4	4	4	4	4	3	3	4	5	5	3	4	5	5	4	4	5	4	3	5	3	4	5	5
140	≥45 years	Bachelor’s degree	≥8000 CNY	Surfing	International travel	1–2 times	With family	Western China	1	3	3	2	3	3	2	3	2	3	3	2	1	3	3	3	5	1	4	4	3	2	2	2	3	1	2	2	2	2	2	2	3	1	2	2	2	4	4	4	4
141	18–25 years	Bachelor’s degree	≤3000 CNY	Rock climbing	Across provinces	1–2 times	With friends	Central China	3	3	4	3	2	2	2	3	4	2	4	3	4	4	4	3	4	2	2	4	5	4	4	5	3	2	4	2	3	4	5	4	3	3	3	3	2	3	2	3	3
142	26–35 years	Postgraduate or above	≥8000 CNY	Surfing	Within the province	3–5 times	With friends	Western China	3	3	3	3	4	3	4	4	4	3	4	3	4	5	4	4	3	4	3	3	4	4	4	4	5	4	4	3	2	4	3	3	4	2	4	4	5	4	4	4	4
143	18–25 years	Associate degree	≤3000 CNY	Skiing	Within the province	3–5 times	With colleagues/classmates	Central China	3	3	2	3	4	4	2	3	3	3	4	2	4	3	2	3	3	3	3	3	4	4	4	4	4	3	2	4	2	3	2	2	4	3	4	4	3	4	2	3	5
144	≥45 years	Bachelor’s degree	≥8000 CNY	Skiing	Within the province	1–2 times	Solo participation	Central China	4	4	4	4	3	4	4	2	3	3	3	3	3	3	3	3	4	4	4	3	4	4	4	4	3	4	4	4	2	3	3	2	3	3	4	2	4	4	3	5	5
145	≥45 years	Postgraduate or above	≥8000 CNY	Skiing	Within the province	≥5 times	With family	Central China	2	3	3	1	2	2	2	2	3	1	3	2	2	3	2	1	2	1	1	3	1	5	4	4	1	1	2	1	2	1	3	1	3	2	1	1	3	2	3	1	3
146	26–35 years	Bachelor’s degree	≥8000 CNY	Skiing	Across provinces	3–5 times	Solo participation	Western China	5	5	4	4	2	2	2	2	5	4	4	5	3	4	3	4	4	2	3	3	4	4	4	4	3	3	3	3	3	3	3	3	5	3	3	4	3	3	1	1	2
147	26–35 years	Bachelor’s degree	5000–8000 CNY	Skiing	Across provinces	≥5 times	With colleagues/classmates	Central China	3	4	3	4	4	3	4	4	5	4	5	3	3	3	3	3	3	3	4	3	4	4	4	4	4	4	3	3	3	3	5	4	3	5	3	4	4	4	3	3	5
148	≥45 years	Postgraduate or above	≥8000 CNY	Skiing	International travel	≥5 times	With friends	Central China	3	2	3	3	4	4	3	5	4	3	4	4	5	5	4	5	2	3	2	3	4	4	4	5	3	4	4	4	3	3	3	3	4	3	5	4	3	3	4	3	3
149	26–35 years	Bachelor’s degree	5000–8000 CNY	Skiing	Across provinces	≥5 times	With colleagues/classmates	Central China	4	5	5	4	5	5	5	4	5	5	4	5	3	3	2	2	2	2	2	2	5	5	4	4	5	4	5	5	5	2	3	2	5	4	4	4	5	4	3	5	5
150	36–45 years	Associate degree	≥8000 CNY	Rock climbing	Across provinces	3–5 times	Solo participation	Eastern China	5	4	3	3	3	3	3	3	5	5	4	3	4	3	4	4	3	2	3	2	5	4	4	4	5	4	4	3	3	5	3	5	3	5	5	4	3	3	2	2	2
151	18–25 years	High school or below	≤3000 CNY	Skiing	Within the province	3–5 times	With family	Western China	3	3	3	3	3	4	3	4	4	4	3	3	3	3	4	3	4	3	4	4	4	5	4	4	5	5	4	4	5	4	5	5	4	3	5	4	4	4	5	5	5
152	18–25 years	Associate degree	3000–5000 CNY	Rock climbing	International travel	1–2 times	With colleagues/classmates	Eastern China	3	3	3	3	4	3	3	4	3	3	4	3	4	3	3	4	4	3	4	4	4	4	4	4	5	4	4	3	4	4	4	3	3	4	3	4	4	3	2	4	3
153	26–35 years	Postgraduate or above	5000–8000 CNY	Surfing	Across provinces	≥5 times	With colleagues/classmates	Western China	5	5	5	4	5	5	4	4	5	5	5	4	5	4	4	5	5	4	5	4	4	4	4	4	4	2	3	2	3	4	3	3	5	4	4	4	5	5	5	4	5
154	18–25 years	High school or below	≤3000 CNY	Surfing	Within the province	3–5 times	Solo participation	Western China	4	3	3	4	4	5	3	5	5	4	4	5	4	5	5	4	5	4	5	5	5	5	5	5	5	3	4	5	4	4	4	3	5	3	4	4	5	4	4	5	4
155	18–25 years	Associate degree	≤3000 CNY	Skiing	Across provinces	≥5 times	With family	Western China	2	1	2	1	1	2	1	1	2	1	1	2	2	1	1	1	2	2	1	1	5	5	5	1	2	1	2	2	2	1	1	2	2	1	2	1	1	2	2	1	1
156	≥45 years	Postgraduate or above	≥8000 CNY	Surfing	Within the province	3–5 times	With friends	Eastern China	5	5	5	4	3	3	2	3	3	2	3	3	4	4	5	5	4	5	4	4	4	5	4	4	5	4	4	5	4	3	2	3	5	5	5	5	5	5	4	4	4
157	18–25 years	Bachelor’s degree	≤3000 CNY	Skiing	Across provinces	1–2 times	With colleagues/classmates	Western China	2	3	3	3	3	3	3	3	4	4	4	4	4	5	4	3	4	4	4	3	4	4	4	4	3	1	3	3	3	5	4	5	2	1	3	3	4	3	3	3	3
158	36–45 years	Postgraduate or above	≥8000 CNY	Skiing	International travel	≥5 times	With friends	Central China	3	4	3	4	3	3	3	3	4	5	5	3	4	4	4	3	4	5	3	4	4	4	4	5	4	4	4	4	5	3	5	5	5	5	4	5	5	5	4	5	4
159	18–25 years	Associate degree	≤3000 CNY	Skiing	Across provinces	1–2 times	With friends	Central China	2	2	3	2	3	2	3	3	3	3	4	3	2	3	2	4	3	3	3	4	5	5	5	5	3	3	4	3	2	3	4	2	3	2	3	2	3	3	2	4	4
160	≥45 years	Postgraduate or above	≥8000 CNY	Surfing	Within the province	1–2 times	With colleagues/classmates	Eastern China	2	3	3	3	4	4	4	4	2	2	2	2	4	4	5	5	4	4	5	4	4	4	5	4	5	4	4	4	4	5	3	4	4	4	5	4	2	2	3	2	3
161	18–25 years	High school or below	≤3000 CNY	Rock climbing	International travel	≥5 times	With friends	Central China	4	5	5	5	2	4	3	2	3	2	4	3	2	3	3	3	3	5	3	5	5	5	5	4	3	4	5	4	5	5	5	4	4	3	3	5	4	4	3	3	3
162	26–35 years	Bachelor’s degree	5000–8000 CNY	Rock climbing	Within the province	≥5 times	With colleagues/classmates	Central China	1	3	3	3	1	3	2	2	3	3	3	2	2	4	3	4	4	2	2	2	5	4	5	4	4	2	2	3	2	3	5	5	2	1	2	2	3	4	2	3	2
163	18–25 years	High school or below	≤3000 CNY	Skiing	International travel	3–5 times	With colleagues/classmates	Eastern China	1	2	1	1	2	1	1	2	3	1	3	3	1	2	3	1	1	1	2	3	5	4	5	5	3	1	2	2	1	2	1	1	3	2	1	1	2	3	1	3	3
164	36–45 years	Bachelor’s degree	≥8000 CNY	Skiing	Within the province	1–2 times	Solo participation	Eastern China	3	4	2	2	2	2	3	2	2	3	3	3	4	3	2	3	2	2	4	4	5	4	4	4	3	3	3	3	2	3	4	2	4	2	2	2	3	3	2	2	2
165	36–45 years	Bachelor’s degree	≥8000 CNY	Skiing	Within the province	≥5 times	With friends	Central China	5	3	4	5	3	3	3	4	3	3	3	3	3	3	2	3	3	2	2	4	4	4	4	4	3	3	3	2	2	2	3	2	3	2	3	2	4	4	4	3	3
166	36–45 years	Postgraduate or above	≥8000 CNY	Rock climbing	Within the province	1–2 times	With friends	Eastern China	2	2	3	2	2	3	3	2	4	3	4	4	3	3	3	3	3	3	3	3	4	4	4	4	4	4	4	4	5	4	5	5	3	2	3	3	2	4	3	4	4
167	18–25 years	Bachelor’s degree	≤3000 CNY	Surfing	Within the province	≥5 times	With friends	Eastern China	3	3	3	3	4	3	4	4	3	3	3	3	3	5	3	4	4	4	3	4	4	4	4	4	3	4	4	3	4	4	4	4	4	4	3	3	3	4	3	3	4
168	18–25 years	High school or below	≤3000 CNY	Surfing	Within the province	1–2 times	Solo participation	Western China	4	3	3	3	3	3	3	2	3	4	4	4	3	3	3	4	4	4	3	3	4	5	4	4	3	2	3	3	2	3	3	4	5	3	5	4	4	4	4	5	3
169	18–25 years	Postgraduate or above	5000–8000 CNY	Skiing	Within the province	1–2 times	With friends	Eastern China	4	4	5	5	4	5	4	4	5	4	5	4	3	3	2	2	2	3	2	3	5	5	5	4	4	4	5	5	5	3	2	2	5	4	5	4	4	4	5	4	4
170	18–25 years	Associate degree	3000–5000 CNY	Surfing	Across provinces	1–2 times	With colleagues/classmates	Eastern China	1	2	2	3	1	2	1	1	3	2	4	3	2	2	4	4	2	1	2	3	2	2	4	4	4	4	4	4	4	4	4	3	2	3	2	2	2	2	2	2	3
171	18–25 years	Bachelor’s degree	≤3000 CNY	Skiing	Across provinces	3–5 times	With friends	Central China	2	4	2	3	4	3	3	3	3	2	3	3	4	3	3	4	3	3	3	3	3	3	3	3	4	5	4	5	4	2	3	2	4	2	4	4	4	3	3	4	4
172	18–25 years	Postgraduate or above	3000–5000 CNY	Skiing	Within the province	3–5 times	With friends	Eastern China	1	2	3	1	2	4	2	1	2	1	4	3	2	2	2	2	4	3	3	2	1	3	4	3	4	5	5	5	5	2	3	3	2	3	3	3	5	5	3	3	3
173	18–25 years	Postgraduate or above	5000–8000 CNY	Skiing	Across provinces	≥5 times	With colleagues/classmates	Eastern China	4	4	5	4	3	4	2	2	4	2	3	2	2	2	2	4	4	1	2	3	2	2	2	2	4	4	5	1	5	4	4	3	3	3	3	2	4	4	4	4	4
174	26–35 years	Postgraduate or above	≥8000 CNY	Skiing	Across provinces	1–2 times	With family	Western China	3	2	3	1	3	4	1	2	3	2	3	4	4	3	4	4	4	3	2	3	3	3	4	2	4	5	5	4	5	2	3	3	4	2	3	3	4	4	4	5	5
175	36–45 years	Bachelor’s degree	≥8000 CNY	Rock climbing	Within the province	≥5 times	With friends	Central China	4	4	4	3	3	3	3	3	3	3	3	3	5	5	4	3	3	4	3	3	3	3	3	3	5	4	4	4	4	3	3	3	4	4	5	3	4	3	3	3	4
176	18–25 years	High school or below	≤3000 CNY	Rock climbing	Within the province	3–5 times	With colleagues/classmates	Eastern China	4	3	5	4	3	4	3	3	4	3	3	4	5	4	5	4	3	3	5	5	3	5	3	5	5	4	4	4	4	3	3	3	5	3	4	4	5	3	3	4	4
177	18–25 years	High school or below	≤3000 CNY	Rock climbing	Across provinces	≥5 times	With family	Eastern China	4	4	4	3	3	3	5	3	4	3	5	5	3	4	4	3	3	4	3	3	3	3	4	4	4	4	4	4	4	2	2	1	3	4	4	4	4	3	3	3	4
178	18–25 years	High school or below	≤3000 CNY	Skiing	Across provinces	1–2 times	Solo participation	Eastern China	5	4	4	3	4	5	4	4	5	3	5	4	5	5	5	5	4	5	3	4	4	5	5	5	5	4	5	5	5	4	5	3	4	4	5	5	4	3	3	5	5
179	36–45 years	Postgraduate or above	≥8000 CNY	Skiing	Across provinces	≥5 times	With family	Eastern China	4	4	4	4	3	4	4	3	3	3	4	3	3	3	3	3	4	4	5	4	4	5	5	4	4	4	4	5	4	4	5	4	5	5	4	4	5	5	5	4	5
180	18–25 years	High school or below	≤3000 CNY	Surfing	Within the province	≥5 times	With friends	Western China	1	1	2	1	2	1	2	2	3	1	1	1	3	2	3	2	2	3	3	2	3	4	3	4	4	4	5	4	5	5	5	4	3	3	3	3	3	3	3	3	3
181	≥45 years	Postgraduate or above	≥8000 CNY	Surfing	Across provinces	1–2 times	With colleagues/classmates	Central China	5	4	4	5	5	3	5	3	4	3	5	5	3	3	4	4	3	2	3	4	2	3	4	3	4	4	4	5	5	3	4	4	3	4	4	3	3	3	3	3	3
182	26–35 years	Postgraduate or above	5000–8000 CNY	Skiing	Within the province	1–2 times	With friends	Western China	4	4	4	4	5	4	4	4	5	4	4	4	3	2	3	2	4	5	4	5	5	5	5	5	4	2	4	4	2	3	3	2	3	2	4	4	5	3	5	4	4
183	26–35 years	Bachelor’s degree	5000–8000 CNY	Surfing	International travel	1–2 times	With colleagues/classmates	Central China	4	3	3	4	3	3	3	3	3	4	4	4	3	3	4	3	3	3	2	4	2	3	3	3	3	3	3	3	3	3	4	3	3	3	3	3	2	4	3	4	3
184	26–35 years	Bachelor’s degree	5000–8000 CNY	Rock climbing	Within the province	1–2 times	With friends	Eastern China	3	2	3	2	2	4	3	3	3	2	4	3	2	2	3	4	3	2	2	2	3	2	4	2	5	5	4	5	5	2	3	2	2	3	3	3	4	4	2	4	3
185	18–25 years	Associate degree	3000–5000 CNY	Rock climbing	Within the province	≥5 times	Solo participation	Eastern China	5	5	4	4	4	4	3	5	5	5	5	5	4	5	5	4	4	4	3	4	4	3	3	4	5	3	5	3	4	3	5	4	4	3	3	3	3	3	3	3	3
186	26–35 years	Bachelor’s degree	5000–8000 CNY	Skiing	Across provinces	1–2 times	Solo participation	Eastern China	2	3	2	1	3	3	3	3	3	2	3	4	2	3	2	3	2	1	3	2	2	2	2	3	4	3	3	2	3	3	2	3	3	3	4	2	4	5	5	4	4
187	36–45 years	Postgraduate or above	≥8000 CNY	Skiing	Across provinces	1–2 times	With friends	Eastern China	1	3	3	3	3	3	3	1	3	3	4	3	5	5	5	5	4	4	5	4	3	2	2	2	4	4	4	4	4	3	4	4	5	3	4	5	3	3	5	3	3
188	26–35 years	Postgraduate or above	5000–8000 CNY	Surfing	Within the province	3–5 times	With colleagues/classmates	Western China	3	3	2	4	3	4	3	3	3	3	2	3	4	5	4	4	3	2	2	3	4	5	5	5	5	5	4	5	4	5	5	3	4	5	4	5	4	4	5	5	5
189	26–35 years	Bachelor’s degree	5000–8000 CNY	Skiing	Across provinces	1–2 times	Solo participation	Western China	4	3	4	4	3	3	3	2	4	2	3	3	5	5	4	3	4	3	4	4	4	3	4	3	4	5	4	4	5	3	3	4	4	4	5	3	3	3	3	3	2
190	36–45 years	Associate degree	≥8000 CNY	Surfing	Within the province	1–2 times	With friends	Eastern China	2	2	4	2	3	3	2	3	3	2	3	3	3	4	4	3	3	2	3	3	3	4	4	3	4	4	4	4	4	2	3	2	3	3	3	2	4	4	3	3	3
191	26–35 years	Postgraduate or above	5000–8000 CNY	Skiing	International travel	≥5 times	With family	Eastern China	2	2	2	2	3	3	3	3	4	3	3	3	3	2	2	4	3	1	3	3	1	3	2	3	4	1	5	5	5	3	3	3	2	3	3	2	3	2	1	3	3
192	36–45 years	Postgraduate or above	≥8000 CNY	Surfing	International travel	3–5 times	With colleagues/classmates	Eastern China	3	3	4	4	4	4	3	2	3	3	3	3	2	2	2	3	2	3	3	3	3	3	4	2	5	1	5	5	1	2	2	2	3	2	2	3	3	2	2	3	3
193	26–35 years	Bachelor’s degree	5000–8000 CNY	Surfing	Within the province	1–2 times	With colleagues/classmates	Western China	2	2	2	2	3	2	1	1	2	1	3	3	2	3	3	3	3	3	3	2	3	1	2	2	4	1	4	4	1	2	2	1	1	3	1	2	2	3	1	3	3
194	18–25 years	High school or below	≤3000 CNY	Rock climbing	Within the province	≥5 times	Solo participation	Central China	2	3	1	2	1	3	2	1	3	2	2	2	2	2	2	3	3	2	3	2	2	2	3	2	5	5	5	5	1	1	2	1	1	2	1	2	1	1	2	3	1
195	26–35 years	Bachelor’s degree	5000–8000 CNY	Rock climbing	International travel	≥5 times	With colleagues/classmates	Central China	3	4	5	5	4	4	3	5	3	3	2	3	5	5	5	5	4	5	4	5	4	5	5	5	5	4	5	4	4	5	5	5	5	4	5	3	4	4	4	5	5
196	18–25 years	Bachelor’s degree	3000–5000 CNY	Surfing	Across provinces	1–2 times	With colleagues/classmates	Central China	2	3	4	3	5	4	3	5	5	5	5	5	4	4	5	4	4	3	5	5	2	3	2	2	5	4	4	5	5	4	3	3	4	5	5	3	3	4	5	4	4
197	≥45 years	Postgraduate or above	≥8000 CNY	Surfing	Within the province	3–5 times	With friends	Eastern China	4	4	5	4	3	2	2	3	5	5	4	5	4	4	4	5	4	4	5	5	4	4	4	4	4	5	5	5	5	4	5	4	5	5	4	4	4	5	4	5	4
198	18–25 years	Bachelor’s degree	≤3000 CNY	Skiing	International travel	≥5 times	With friends	Eastern China	4	4	4	3	5	5	4	4	2	2	2	3	5	5	5	4	4	5	3	4	4	4	4	4	3	3	3	3	2	5	5	5	5	3	4	3	3	3	5	3	3
199	36–45 years	Associate degree	≥8000 CNY	Rock climbing	Within the province	1–2 times	With colleagues/classmates	Eastern China	3	4	4	2	2	2	3	2	4	2	4	3	4	3	2	2	3	2	3	3	2	4	3	2	4	3	2	3	3	4	4	4	4	3	3	4	2	3	3	2	2
200	36–45 years	Postgraduate or above	≥8000 CNY	Surfing	Across provinces	1–2 times	With friends	Central China	3	3	3	3	4	3	3	3	3	3	2	3	2	3	2	3	3	4	4	3	3	4	3	5	3	4	3	4	3	2	2	3	5	3	4	5	5	5	4	4	5
201	36–45 years	Associate degree	≥8000 CNY	Rock climbing	International travel	3–5 times	With friends	Western China	4	4	4	4	2	2	1	2	2	3	3	2	3	3	3	3	3	1	2	2	1	3	2	2	3	1	2	3	1	1	4	4	3	2	2	3	3	4	3	2	3
202	≥45 years	Postgraduate or above	≥8000 CNY	Skiing	Within the province	1–2 times	With colleagues/classmates	Central China	3	1	1	3	1	4	1	2	4	3	2	4	2	1	2	3	3	1	1	2	1	3	3	3	2	2	2	2	2	4	5	1	1	2	1	3	2	3	3	3	3
203	26–35 years	Bachelor’s degree	5000–8000 CNY	Skiing	Across provinces	≥5 times	Solo participation	Central China	4	4	5	4	4	5	4	4	4	5	5	5	5	4	5	5	5	5	5	5	5	4	4	4	4	5	4	5	4	2	4	2	5	4	4	4	4	3	3	3	4
204	18–25 years	High school or below	≤3000 CNY	Surfing	Within the province	3–5 times	With colleagues/classmates	Eastern China	4	4	4	4	4	5	5	5	5	4	4	5	3	3	3	3	3	2	4	3	2	3	4	4	4	2	4	2	2	4	4	4	4	3	3	4	3	3	3	3	3
205	18–25 years	High school or below	≤3000 CNY	Rock climbing	Within the province	3–5 times	With friends	Eastern China	2	3	2	4	2	3	2	2	3	3	2	4	3	4	2	3	3	2	3	3	3	4	3	2	4	3	4	4	2	4	4	4	3	2	3	2	4	2	2	4	3
206	26–35 years	Associate degree	5000–8000 CNY	Skiing	International travel	3–5 times	With friends	Central China	3	5	5	3	5	3	3	5	4	4	5	3	4	4	3	3	3	2	3	3	2	3	2	3	4	4	4	5	3	4	4	4	4	3	4	4	3	4	3	5	4
207	36–45 years	Bachelor’s degree	≥8000 CNY	Rock climbing	Within the province	3–5 times	With friends	Central China	4	2	3	4	2	3	3	2	3	3	4	4	3	3	4	3	3	4	3	3	2	3	4	4	3	2	3	4	2	5	4	5	3	3	4	3	3	3	4	3	4
208	18–25 years	Postgraduate or above	3000–5000 CNY	Skiing	Within the province	≥5 times	With colleagues/classmates	Eastern China	2	3	3	3	1	2	3	2	2	2	4	4	3	2	3	2	4	3	3	3	2	2	2	4	3	3	3	1	2	3	2	3	2	1	2	3	3	2	2	3	2
209	18–25 years	Associate degree	≤3000 CNY	Skiing	Across provinces	≥5 times	With family	Central China	3	3	3	3	4	4	3	3	3	4	4	4	3	3	3	3	5	3	3	4	3	3	3	3	3	3	4	4	4	4	4	4	5	4	4	3	4	4	3	3	3
210	26–35 years	Postgraduate or above	5000–8000 CNY	Skiing	International travel	≥5 times	With colleagues/classmates	Central China	2	4	3	2	4	2	2	3	4	3	4	3	3	3	2	4	4	2	4	3	3	3	4	3	2	1	1	2	2	1	2	1	3	2	1	1	1	2	1	2	1
211	26–35 years	Associate degree	5000–8000 CNY	Rock climbing	Within the province	3–5 times	Solo participation	Western China	4	4	5	4	5	4	5	5	3	2	2	3	5	5	5	4	5	5	5	5	5	5	5	4	5	5	5	5	4	5	4	4	4	4	4	4	5	5	5	4	5
212	18–25 years	Bachelor’s degree	3000–5000 CNY	Skiing	Within the province	1–2 times	With friends	Eastern China	1	2	3	2	2	3	3	2	4	4	4	5	5	4	4	4	5	3	5	4	3	5	5	3	5	4	3	3	3	4	3	4	4	4	5	4	4	4	3	5	5
213	≥45 years	Postgraduate or above	≥8000 CNY	Skiing	Across provinces	≥5 times	Solo participation	Central China	5	4	5	5	5	4	4	5	4	5	4	4	4	5	4	5	4	4	4	5	2	3	2	3	4	4	5	5	4	4	5	4	4	5	5	4	4	4	4	4	4
214	18–25 years	Associate degree	≤3000 CNY	Surfing	International travel	3–5 times	With friends	Central China	4	5	4	3	5	3	3	4	5	5	3	4	4	3	3	4	5	3	5	3	2	2	2	2	4	4	4	4	5	2	4	3	4	5	4	3	4	5	4	5	5
215	26–35 years	Bachelor’s degree	5000–8000 CNY	Skiing	Within the province	1–2 times	With family	Central China	3	3	3	4	4	3	2	3	4	3	3	3	3	4	3	4	3	3	2	4	3	4	3	4	4	4	3	4	4	3	3	3	4	4	5	4	3	4	3	4	4
216	18–25 years	Postgraduate or above	5000–8000 CNY	Surfing	International travel	3–5 times	With family	Eastern China	5	5	4	5	5	5	5	5	4	4	4	5	4	5	4	5	4	5	5	5	3	3	3	3	4	5	4	4	4	4	4	4	4	4	5	4	5	4	5	5	5
217	26–35 years	Bachelor’s degree	5000–8000 CNY	Rock climbing	Within the province	1–2 times	With colleagues/classmates	Western China	2	3	3	2	4	4	3	2	4	3	3	3	3	3	3	2	3	3	4	4	3	3	4	3	2	2	1	1	2	1	2	1	2	2	1	3	1	2	2	2	2
218	18–25 years	High school or below	≤3000 CNY	Rock climbing	Within the province	≥5 times	With family	Central China	2	2	3	4	2	4	2	2	4	3	3	3	5	3	3	3	3	3	4	3	3	5	3	4	3	3	3	2	2	5	4	5	3	4	3	3	2	3	2	4	4
219	26–35 years	Associate degree	5000–8000 CNY	Rock climbing	Across provinces	1–2 times	With family	Central China	5	5	5	5	5	5	4	5	3	2	3	3	5	4	5	4	4	5	4	4	4	4	4	5	5	4	5	5	4	5	4	4	3	2	3	2	5	4	4	4	5
220	26–35 years	Postgraduate or above	5000–8000 CNY	Surfing	Within the province	1–2 times	With colleagues/classmates	Western China	3	2	3	3	5	5	3	5	3	5	4	4	4	5	3	5	5	5	4	5	3	3	3	4	5	3	4	5	4	4	4	5	5	5	5	3	4	4	3	3	2
221	≥45 years	Postgraduate or above	≥8000 CNY	Surfing	Across provinces	≥5 times	Solo participation	Central China	5	4	4	5	4	4	5	5	5	5	5	5	5	4	5	4	3	2	2	2	5	4	4	4	5	5	4	4	4	4	4	4	5	4	4	4	4	5	4	4	5
222	26–35 years	Bachelor’s degree	5000–8000 CNY	Skiing	Within the province	1–2 times	With friends	Eastern China	5	4	4	5	4	4	5	4	5	5	5	5	2	2	3	3	4	4	5	5	5	4	5	4	4	5	5	4	5	5	4	4	5	4	5	4	4	4	4	5	5
223	18–25 years	High school or below	≤3000 CNY	Rock climbing	Across provinces	1–2 times	With colleagues/classmates	Central China	3	4	5	4	3	2	2	3	3	3	4	4	3	3	3	3	3	3	5	4	5	5	4	3	4	4	4	5	5	4	5	5	3	4	3	4	5	4	5	5	4
224	18–25 years	High school or below	≤3000 CNY	Surfing	Across provinces	3–5 times	With colleagues/classmates	Western China	4	4	4	4	4	4	3	4	3	4	4	4	4	3	4	4	4	4	3	4	4	4	3	3	5	3	3	3	4	4	4	4	2	3	3	3	3	3	3	3	2
225	18–25 years	High school or below	≤3000 CNY	Skiing	International travel	1–2 times	With colleagues/classmates	Central China	4	5	5	3	2	3	3	3	4	3	3	5	5	4	4	3	4	3	4	4	3	5	5	4	4	5	4	3	5	5	4	5	5	4	5	5	5	4	5	4	4
226	≥45 years	Postgraduate or above	≥8000 CNY	Surfing	Across provinces	1–2 times	With friends	Central China	2	3	3	3	2	4	4	4	3	3	3	3	3	4	3	4	4	2	4	4	4	4	4	4	3	4	3	3	4	5	4	4	4	4	4	4	4	4	4	4	4
227	36–45 years	Bachelor’s degree	≥8000 CNY	Skiing	Across provinces	1–2 times	With friends	Eastern China	5	4	4	5	4	5	5	5	5	4	5	5	5	4	4	4	5	5	4	4	4	5	5	5	5	5	5	5	5	5	5	5	5	5	5	4	5	5	5	5	5
228	18–25 years	Postgraduate or above	3000–5000 CNY	Skiing	Across provinces	1–2 times	Solo participation	Central China	3	5	3	4	3	5	3	3	2	3	2	3	4	5	5	5	4	3	3	4	3	4	3	5	3	3	3	4	3	3	2	3	4	4	5	4	4	3	3	4	4
229	18–25 years	Bachelor’s degree	≤3000 CNY	Surfing	International travel	1–2 times	With friends	Western China	2	2	2	4	3	3	4	3	4	4	4	4	4	5	4	3	5	3	5	5	3	3	2	3	2	2	3	3	3	3	3	2	5	4	4	4	2	2	2	3	2
230	≥45 years	High school or below	5000–8000 CNY	Skiing	Within the province	≥5 times	With colleagues/classmates	Eastern China	2	2	4	2	3	3	3	3	3	4	4	4	3	4	4	4	3	3	3	4	3	4	4	4	4	2	3	4	2	3	3	3	4	4	4	4	3	4	5	5	5
231	26–35 years	Bachelor’s degree	5000–8000 CNY	Surfing	Within the province	1–2 times	With friends	Central China	4	5	3	4	3	2	3	3	4	3	5	3	4	5	4	5	5	3	3	3	4	4	4	4	4	4	5	4	4	3	3	3	4	4	4	4	4	3	3	3	5
232	36–45 years	Associate degree	≥8000 CNY	Rock climbing	Within the province	1–2 times	With colleagues/classmates	Central China	4	4	5	4	5	5	4	4	5	4	4	4	4	5	4	4	4	4	5	5	3	2	3	2	4	4	5	5	4	5	4	5	5	5	4	5	2	3	2	3	3
233	18–25 years	Associate degree	≤3000 CNY	Rock climbing	Across provinces	1–2 times	With friends	Western China	3	5	4	4	3	5	4	4	5	5	3	4	2	2	2	3	3	2	2	2	3	3	2	2	3	3	3	5	4	3	4	5	5	5	5	5	2	2	3	2	4
234	26–35 years	Bachelor’s degree	5000–8000 CNY	Rock climbing	Across provinces	3–5 times	With colleagues/classmates	Central China	4	5	5	4	3	3	2	3	2	3	3	4	5	4	5	5	4	4	4	5	5	4	5	5	4	4	5	5	4	4	4	4	4	5	5	4	5	4	4	4	4
235	18–25 years	High school or below	≤3000 CNY	Skiing	Across provinces	3–5 times	With family	Central China	4	5	3	5	3	3	3	4	4	5	4	4	4	4	3	4	4	3	4	5	5	5	5	4	5	4	4	5	3	4	4	4	5	4	5	4	5	4	5	5	4
236	26–35 years	Bachelor’s degree	5000–8000 CNY	Surfing	International travel	≥5 times	With friends	Eastern China	5	4	5	4	3	3	3	2	3	3	4	5	2	4	2	3	4	2	3	2	2	3	2	2	3	2	2	3	2	2	2	2	4	5	4	4	2	4	3	2	2
237	18–25 years	High school or below	≤3000 CNY	Surfing	International travel	3–5 times	With friends	Central China	1	1	1	2	1	1	2	2	1	2	2	3	1	1	3	3	2	2	3	3	1	3	3	3	2	1	1	1	2	2	3	1	5	5	5	5	1	2	1	2	1
238	18–25 years	High school or below	≤3000 CNY	Rock climbing	Across provinces	3–5 times	With colleagues/classmates	Western China	3	2	2	2	3	3	2	2	3	3	3	4	4	3	3	4	3	3	3	3	2	3	3	3	3	2	3	2	3	3	3	3	4	4	4	4	5	4	4	5	4
239	18–25 years	High school or below	≤3000 CNY	Skiing	Within the province	≥5 times	With colleagues/classmates	Eastern China	1	1	3	1	4	3	5	3	1	2	2	3	2	3	2	1	1	2	3	2	2	3	3	2	1	1	1	2	2	4	3	5	1	1	5	5	3	3	4	4	4
240	26–35 years	Bachelor’s degree	3000–5000 CNY	Surfing	Within the province	≥5 times	With colleagues/classmates	Central China	2	3	2	1	2	2	2	1	4	1	2	4	3	2	3	3	2	2	3	3	1	2	3	3	3	1	2	1	1	3	2	2	4	1	4	5	2	4	3	3	2
241	18–25 years	Bachelor’s degree	≤3000 CNY	Skiing	Within the province	≥5 times	With colleagues/classmates	Eastern China	4	3	3	4	3	3	4	3	4	4	4	3	4	4	4	4	3	2	3	3	4	4	4	5	5	4	5	4	4	4	5	5	5	4	5	5	3	4	2	4	3
242	≥45 years	Postgraduate or above	≥8000 CNY	Surfing	International travel	1–2 times	With friends	Central China	3	3	3	3	4	3	3	3	3	4	3	3	5	5	4	4	4	3	3	4	3	4	3	4	2	3	3	3	3	3	4	3	5	4	4	4	5	4	4	4	5
243	≥45 years	Postgraduate or above	≥8000 CNY	Skiing	Across provinces	3–5 times	With colleagues/classmates	Eastern China	2	3	2	3	1	2	2	3	2	3	3	3	3	3	3	3	4	3	3	2	1	2	4	4	3	3	4	1	1	2	3	2	4	4	5	4	3	3	1	3	2
244	26–35 years	Bachelor’s degree	5000–8000 CNY	Surfing	Across provinces	1–2 times	With colleagues/classmates	Central China	2	3	4	2	3	3	3	3	3	3	2	4	3	3	4	3	2	2	2	2	2	2	3	3	2	2	4	3	3	3	2	4	5	5	4	4	4	2	2	2	4
245	18–25 years	High school or below	≤3000 CNY	Skiing	Within the province	≥5 times	Solo participation	Western China	3	3	4	3	3	3	3	3	3	3	3	3	3	4	3	3	4	3	3	3	3	5	4	4	3	3	4	4	4	3	4	3	4	4	4	4	3	3	3	5	5
246	26–35 years	Bachelor’s degree	5000–8000 CNY	Skiing	Within the province	≥5 times	With family	Central China	3	5	5	3	3	3	4	3	4	4	4	5	5	4	4	4	2	3	2	3	3	3	4	3	5	4	5	4	3	3	2	2	5	4	4	4	5	3	3	4	3
247	18–25 years	Postgraduate or above	5000–8000 CNY	Surfing	Across provinces	3–5 times	With colleagues/classmates	Eastern China	4	4	5	3	5	4	3	3	4	3	5	5	3	5	3	4	5	5	3	3	3	2	3	2	4	3	3	5	5	4	4	5	5	4	4	5	2	2	2	2	3
248	36–45 years	Postgraduate or above	≥8000 CNY	Rock climbing	International travel	≥5 times	With friends	Western China	2	3	3	3	5	3	3	5	3	2	2	2	4	4	3	4	3	2	3	3	3	4	3	4	2	3	3	2	3	3	3	2	4	4	4	5	3	3	3	4	3
249	26–35 years	Bachelor’s degree	5000–8000 CNY	Skiing	Across provinces	3–5 times	With friends	Eastern China	3	4	2	4	4	2	4	2	4	2	3	3	4	3	3	3	3	3	3	4	3	3	3	2	4	3	3	2	2	2	2	2	4	5	4	5	2	2	2	3	3
250	18–25 years	Associate degree	3000–5000 CNY	Skiing	International travel	≥5 times	With family	Central China	3	3	5	3	2	2	1	1	3	3	5	5	4	3	5	5	3	2	3	2	3	5	3	3	4	5	3	5	4	4	4	3	5	4	4	5	4	4	5	4	5
251	26–35 years	Postgraduate or above	5000–8000 CNY	Skiing	Across provinces	≥5 times	With friends	Central China	4	4	4	5	3	2	2	2	5	4	4	4	5	4	4	4	4	5	4	5	5	5	5	5	4	3	5	5	4	4	4	5	5	4	4	5	2	4	3	2	2
252	26–35 years	Postgraduate or above	5000–8000 CNY	Surfing	Across provinces	3–5 times	With family	Eastern China	4	5	5	5	5	5	5	5	3	4	4	4	3	4	5	4	5	3	5	3	3	3	4	4	5	5	3	3	3	2	3	3	4	5	4	4	3	3	3	3	4
253	≥45 years	Postgraduate or above	≥8000 CNY	Rock climbing	International travel	1–2 times	With friends	Eastern China	2	4	4	4	2	3	4	2	4	3	3	4	4	3	3	3	3	3	4	3	4	4	4	3	3	2	4	3	4	3	4	3	3	2	3	3	5	5	4	4	5
254	≥45 years	Postgraduate or above	≥8000 CNY	Rock climbing	Within the province	1–2 times	With family	Eastern China	4	3	3	3	5	3	4	4	3	4	5	5	4	4	4	5	5	5	3	4	4	5	3	3	5	3	3	5	5	5	5	3	5	5	4	3	3	4	4	3	3
255	18–25 years	Associate degree	3000–5000 CNY	Rock climbing	International travel	1–2 times	With family	Central China	4	4	4	4	4	4	3	3	4	2	4	4	3	4	3	4	4	2	4	4	4	3	4	3	4	4	4	2	4	3	3	3	3	3	4	4	3	3	2	2	2
256	36–45 years	Bachelor’s degree	≥8000 CNY	Rock climbing	Within the province	≥5 times	With colleagues/classmates	Western China	4	5	5	4	5	5	5	5	5	4	4	4	2	3	2	3	4	4	5	4	5	4	4	4	5	4	4	5	5	4	5	5	5	5	5	4	4	4	5	4	4
257	18–25 years	Associate degree	≤3000 CNY	Surfing	Across provinces	3–5 times	With friends	Central China	2	2	4	2	5	5	4	5	2	2	3	3	3	4	3	3	4	2	2	4	3	4	3	2	3	3	4	2	3	3	4	4	3	3	4	2	2	4	3	4	3
258	≥45 years	Postgraduate or above	≥8000 CNY	Rock climbing	Across provinces	1–2 times	With friends	Eastern China	4	3	4	5	4	4	3	3	4	5	5	5	4	4	3	4	3	3	5	3	4	5	3	5	5	4	3	3	3	5	4	5	2	3	3	3	5	4	4	4	4
259	≥45 years	Postgraduate or above	≥8000 CNY	Surfing	Across provinces	≥5 times	With friends	Western China	3	3	3	3	4	5	4	4	3	4	5	4	4	3	3	4	3	2	3	4	2	3	4	4	4	4	3	3	3	4	3	3	3	2	3	3	4	5	5	5	4
260	18–25 years	Bachelor’s degree	3000–5000 CNY	Skiing	Across provinces	1–2 times	With family	Eastern China	4	4	4	4	3	3	3	3	4	4	3	4	4	5	4	3	4	4	4	4	3	5	4	3	3	3	4	3	3	4	3	4	5	3	3	3	2	2	3	3	4
261	≥45 years	Postgraduate or above	≥8000 CNY	Surfing	Across provinces	1–2 times	With friends	Central China	5	3	3	3	3	5	4	3	5	5	4	4	4	5	3	4	5	4	3	4	4	4	5	5	4	5	4	3	3	3	3	3	4	3	5	5	4	4	5	5	5
262	36–45 years	Bachelor’s degree	5000–8000 CNY	Skiing	Within the province	3–5 times	With family	Western China	3	3	4	3	3	3	3	2	3	3	3	3	3	4	3	3	3	4	4	3	2	4	3	3	3	4	3	4	2	2	3	2	3	2	3	2	2	3	1	1	1
263	18–25 years	High school or below	≤3000 CNY	Rock climbing	Across provinces	1–2 times	With family	Western China	3	3	3	5	3	3	3	4	3	4	3	4	5	3	4	5	3	3	2	3	4	5	5	3	3	3	3	3	2	4	4	3	4	5	3	5	5	4	4	4	4
264	18–25 years	High school or below	≤3000 CNY	Surfing	Across provinces	1–2 times	Solo participation	Western China	2	3	3	2	3	3	3	2	4	4	4	4	3	3	4	3	4	4	3	4	2	3	3	4	3	3	4	3	2	3	4	3	3	2	3	2	4	4	4	4	4
265	18–25 years	High school or below	≤3000 CNY	Skiing	Within the province	≥5 times	With friends	Eastern China	2	2	4	2	3	2	3	3	3	2	3	3	3	3	4	3	4	3	2	4	3	3	4	3	3	4	4	3	4	4	4	4	4	4	4	2	4	5	5	5	4
266	18–25 years	Bachelor’s degree	≤3000 CNY	Skiing	Across provinces	3–5 times	Solo participation	Western China	2	2	3	2	3	3	2	3	4	2	2	2	2	3	4	4	3	2	3	4	1	2	4	4	2	1	3	1	2	2	2	2	2	1	2	2	4	4	2	4	3
267	26–35 years	Bachelor’s degree	5000–8000 CNY	Skiing	Across provinces	1–2 times	With friends	Eastern China	2	3	4	3	1	3	3	3	2	3	3	3	2	4	3	2	4	2	3	3	3	4	4	2	3	3	2	3	3	3	3	2	2	3	3	2	5	4	4	4	4
268	26–35 years	Postgraduate or above	5000–8000 CNY	Skiing	Across provinces	≥5 times	With colleagues/classmates	Western China	2	4	4	4	2	4	4	3	3	2	3	4	5	5	4	4	5	4	4	5	5	5	5	5	4	4	5	3	3	2	2	3	2	3	2	3	2	2	2	2	3
269	26–35 years	Associate degree	5000–8000 CNY	Skiing	International travel	3–5 times	With family	Eastern China	2	2	4	2	3	4	3	3	3	3	3	3	4	4	4	3	4	3	3	3	3	3	3	3	3	3	4	2	2	3	4	2	4	2	4	4	3	2	3	3	3
270	18–25 years	Associate degree	3000–5000 CNY	Surfing	Across provinces	1–2 times	With friends	Central China	4	4	4	2	2	4	3	4	4	3	4	3	4	3	3	3	4	2	3	3	3	3	3	3	3	3	4	3	2	3	3	4	3	2	3	3	4	4	4	4	4
271	18–25 years	High school or below	≤3000 CNY	Skiing	Within the province	3–5 times	With friends	Central China	5	3	4	5	4	5	3	3	2	3	3	3	4	4	4	3	3	5	4	5	4	3	5	5	4	5	5	3	5	4	3	3	4	3	3	4	4	4	4	4	4
272	26–35 years	Bachelor’s degree	3000–5000 CNY	Skiing	Across provinces	3–5 times	With friends	Central China	3	4	2	3	2	4	3	4	3	3	4	3	4	3	3	4	4	4	4	4	4	4	3	4	3	3	3	3	3	4	3	3	3	3	3	3	3	4	3	4	4
273	≥45 years	Postgraduate or above	≥8000 CNY	Rock climbing	Across provinces	1–2 times	With family	Western China	4	5	4	5	3	2	2	2	5	4	5	5	1	2	2	3	3	3	2	2	1	2	2	2	2	3	3	2	2	3	3	3	4	3	4	2	5	4	4	5	5
274	≥45 years	Postgraduate or above	≥8000 CNY	Skiing	Within the province	1–2 times	With family	Eastern China	5	5	4	5	5	4	5	4	2	3	3	3	3	3	2	2	5	4	4	4	5	4	4	4	5	5	4	4	4	5	5	4	4	4	5	5	5	4	4	5	4
275	18–25 years	Bachelor’s degree	≤3000 CNY	Skiing	Across provinces	3–5 times	With friends	Western China	2	2	2	2	2	3	4	3	3	3	3	3	4	3	3	3	4	3	2	4	4	3	4	4	5	4	4	5	3	5	3	4	5	3	4	4	4	4	4	4	4
276	18–25 years	High school or below	≤3000 CNY	Surfing	Across provinces	3–5 times	With friends	Central China	3	4	3	3	4	5	4	4	5	4	5	4	2	3	3	2	5	4	4	4	5	4	5	4	4	4	5	5	4	5	5	4	5	4	4	4	4	5	5	4	5
277	18–25 years	Bachelor’s degree	3000–5000 CNY	Rock climbing	Within the province	≥5 times	Solo participation	Eastern China	4	3	5	4	4	4	3	4	5	5	4	4	3	3	3	3	5	4	5	3	5	3	3	4	4	5	3	3	3	3	3	3	4	4	5	3	2	3	3	3	2
278	26–35 years	Bachelor’s degree	5000–8000 CNY	Surfing	Within the province	3–5 times	With family	Eastern China	2	2	3	2	3	5	5	4	3	3	5	5	3	5	3	3	4	5	3	5	4	3	5	4	4	4	5	3	5	3	4	4	5	4	5	3	5	4	4	4	5
279	26–35 years	Postgraduate or above	5000–8000 CNY	Surfing	Across provinces	1–2 times	With colleagues/classmates	Western China	5	5	5	5	4	5	4	5	5	5	5	4	4	4	5	4	4	5	4	4	2	3	2	2	2	2	2	2	2	4	4	4	5	4	5	4	5	4	5	4	4
280	36–45 years	Postgraduate or above	≥8000 CNY	Surfing	Across provinces	1–2 times	Solo participation	Eastern China	2	2	2	2	1	2	1	1	3	3	4	2	3	2	4	3	3	1	3	2	3	3	3	2	3	3	2	1	3	2	2	2	2	2	2	3	4	3	3	5	4
281	18–25 years	Postgraduate or above	3000–5000 CNY	Surfing	Across provinces	3–5 times	With friends	Central China	4	5	3	3	3	3	2	2	5	3	3	5	3	5	4	3	4	4	5	5	3	5	5	5	4	4	5	4	4	4	3	3	3	3	3	3	3	5	3	4	4
282	36–45 years	Bachelor’s degree	≥8000 CNY	Rock climbing	Across provinces	3–5 times	With friends	Central China	5	4	5	4	4	4	5	4	4	4	5	4	4	4	5	4	5	4	5	5	5	4	5	5	5	5	5	5	4	5	5	5	4	4	4	5	4	5	4	4	5
283	18–25 years	Postgraduate or above	3000–5000 CNY	Surfing	Within the province	1–2 times	With friends	Western China	2	4	4	3	3	3	2	2	4	3	4	3	5	5	5	5	3	4	4	4	3	2	3	3	3	3	4	3	3	3	5	5	4	3	4	4	2	2	3	3	2
284	18–25 years	High school or below	≤3000 CNY	Surfing	Within the province	≥5 times	Solo participation	Eastern China	4	4	4	4	4	5	4	4	4	4	4	5	4	4	5	4	5	5	4	4	5	4	5	5	4	5	5	5	4	4	5	4	5	4	5	5	4	4	5	4	4
285	18–25 years	Postgraduate or above	3000–5000 CNY	Rock climbing	International travel	1–2 times	With colleagues/classmates	Central China	4	4	4	5	5	5	5	5	4	4	4	5	2	1	1	1	1	2	1	2	1	1	1	1	4	4	3	4	4	4	3	4	4	4	5	5	4	4	4	4	4
286	26–35 years	Bachelor’s degree	5000–8000 CNY	Skiing	Within the province	1–2 times	With friends	Western China	5	3	3	5	3	4	3	5	4	3	5	3	5	4	3	5	4	3	4	4	5	5	5	5	4	4	4	3	4	3	3	2	2	3	2	2	5	3	4	4	4
287	26–35 years	Bachelor’s degree	5000–8000 CNY	Surfing	Across provinces	≥5 times	With friends	Central China	4	4	3	5	3	5	5	5	4	4	3	4	4	4	4	3	5	4	5	4	4	4	5	5	4	3	4	3	5	3	4	4	5	4	3	3	5	5	4	5	4
288	18–25 years	Associate degree	≤3000 CNY	Rock climbing	Across provinces	1–2 times	With friends	Eastern China	3	2	2	1	4	4	4	3	2	3	2	2	4	2	4	2	3	2	3	3	2	3	3	4	3	1	3	1	1	3	3	3	2	3	4	2	5	4	5	4	4
289	≥45 years	Postgraduate or above	≥8000 CNY	Rock climbing	International travel	1–2 times	With colleagues/classmates	Eastern China	3	4	3	4	3	3	4	3	4	3	4	5	4	3	4	3	5	4	4	5	4	3	3	5	3	3	3	2	3	2	4	3	4	4	3	3	5	4	4	5	5
290	36–45 years	Associate degree	≥8000 CNY	Rock climbing	Within the province	≥5 times	With friends	Eastern China	3	2	2	3	3	4	4	4	5	3	5	4	4	5	4	5	4	5	3	5	5	4	4	4	5	4	4	3	3	4	3	5	5	3	4	4	4	3	3	4	5
291	26–35 years	Bachelor’s degree	5000–8000 CNY	Rock climbing	Within the province	≥5 times	With colleagues/classmates	Central China	4	4	4	4	5	4	4	4	2	2	2	3	2	2	2	3	4	5	4	5	4	4	4	5	4	5	5	5	5	5	4	4	5	4	4	4	5	4	4	4	4
292	26–35 years	Bachelor’s degree	5000–8000 CNY	Surfing	International travel	1–2 times	With friends	Central China	3	3	3	3	4	4	3	4	3	3	4	3	5	4	5	5	5	5	4	4	4	5	4	4	3	5	3	3	4	4	5	5	5	4	5	5	3	4	4	4	4
293	18–25 years	High school or below	≤3000 CNY	Skiing	Within the province	≥5 times	With family	Western China	2	3	3	4	4	4	3	2	3	3	3	4	3	3	3	3	4	3	4	4	3	4	4	4	3	2	4	3	3	3	3	3	3	2	3	4	3	3	3	3	3
294	18–25 years	High school or below	≤3000 CNY	Surfing	Across provinces	≥5 times	Solo participation	Central China	3	4	3	2	2	3	3	3	4	3	4	2	4	2	2	4	2	2	4	2	3	3	2	3	4	3	4	5	3	5	4	4	3	2	4	3	5	3	5	4	5
295	26–35 years	Bachelor’s degree	5000–8000 CNY	Skiing	Within the province	1–2 times	Solo participation	Eastern China	3	2	2	3	3	3	2	3	4	2	4	3	4	3	4	3	4	3	2	4	3	4	3	3	3	3	4	4	2	2	3	4	4	2	4	2	4	3	3	3	3
296	≥45 years	Postgraduate or above	≥8000 CNY	Surfing	Within the province	1–2 times	With colleagues/classmates	Central China	4	4	4	3	3	5	3	3	5	3	5	4	3	3	5	5	4	4	5	4	4	5	5	5	3	4	5	4	3	3	2	2	4	3	4	3	3	4	4	3	3
297	≥45 years	Postgraduate or above	≥8000 CNY	Rock climbing	International travel	1–2 times	With friends	Central China	5	5	4	5	2	3	3	2	5	5	5	4	4	4	4	4	5	4	4	4	5	5	4	5	3	1	3	3	1	2	2	1	3	2	3	2	2	2	1	3	2
298	26–35 years	Postgraduate or above	5000–8000 CNY	Surfing	Across provinces	3–5 times	With friends	Central China	4	4	4	3	3	4	4	4	3	3	4	4	4	3	4	3	3	3	3	3	2	3	3	3	4	3	4	3	3	5	5	4	4	4	4	4	4	5	5	5	4
299	≥45 years	Postgraduate or above	≥8000 CNY	Skiing	Within the province	1–2 times	With friends	Central China	3	3	2	2	4	5	4	5	5	5	5	5	5	5	5	5	5	4	5	4	4	4	5	4	4	3	4	3	4	4	4	4	3	3	5	4	5	5	4	4	5
300	≥45 years	Postgraduate or above	≥8000 CNY	Rock climbing	Across provinces	≥5 times	With colleagues/classmates	Central China	3	5	3	4	2	3	3	2	4	3	5	4	4	5	5	4	4	5	4	5	5	5	5	5	4	5	5	5	4	3	3	3	5	3	5	5	3	5	5	5	5
301	26–35 years	Associate degree	5000–8000 CNY	Surfing	International travel	1–2 times	With colleagues/classmates	Eastern China	4	5	3	3	5	5	4	5	3	5	4	3	3	5	4	5	3	3	3	3	3	5	4	3	3	3	3	3	2	2	2	3	4	3	3	2	3	5	3	5	5
302	26–35 years	Bachelor’s degree	5000–8000 CNY	Surfing	Across provinces	≥5 times	With friends	Central China	3	3	3	3	4	3	3	4	3	4	4	4	5	5	4	3	3	3	3	3	4	4	3	4	5	3	4	3	4	3	4	3	3	3	2	3	4	3	4	5	4
303	36–45 years	Bachelor’s degree	≥8000 CNY	Rock climbing	Within the province	1–2 times	With colleagues/classmates	Western China	3	3	3	5	3	3	3	3	5	3	5	4	5	4	3	3	3	5	4	4	3	3	2	2	4	3	4	3	4	4	5	5	3	5	3	4	3	4	4	4	4
304	18–25 years	High school or below	≤3000 CNY	Skiing	Within the province	3–5 times	With colleagues/classmates	Eastern China	5	5	3	4	3	5	5	3	5	5	4	4	3	3	2	2	3	4	4	3	4	5	5	5	3	3	3	5	3	5	5	4	5	4	5	3	3	5	4	4	4
305	26–35 years	Bachelor’s degree	5000–8000 CNY	Rock climbing	Across provinces	≥5 times	Solo participation	Eastern China	3	3	3	3	4	4	3	2	3	2	3	4	4	3	4	4	4	3	2	4	4	4	3	4	3	2	4	2	2	2	3	3	3	2	3	2	2	4	2	4	3
306	18–25 years	Associate degree	3000–5000 CNY	Surfing	International travel	3–5 times	Solo participation	Western China	4	4	4	4	3	3	3	3	3	3	3	3	4	4	5	3	5	5	4	4	5	5	5	3	5	5	3	4	3	5	5	3	5	3	5	5	3	3	3	3	3
307	≥45 years	Postgraduate or above	≥8000 CNY	Skiing	Across provinces	3–5 times	With friends	Central China	3	2	3	2	5	4	5	3	5	5	4	5	2	3	3	2	5	3	4	4	4	4	4	5	4	4	4	4	3	3	5	3	5	3	4	5	3	4	2	3	4
308	≥45 years	Postgraduate or above	≥8000 CNY	Surfing	Across provinces	1–2 times	Solo participation	Eastern China	2	3	4	2	4	3	2	3	2	2	3	4	4	3	4	2	3	2	2	4	2	3	4	4	4	3	3	2	2	2	3	4	3	3	3	3	4	3	4	3	3
309	≥45 years	Postgraduate or above	≥8000 CNY	Skiing	Across provinces	≥5 times	With family	Eastern China	3	5	3	3	5	5	5	4	3	3	4	3	4	4	3	3	5	4	5	4	4	4	3	5	4	4	5	4	4	5	3	5	3	2	3	3	3	4	2	4	4
310	36–45 years	Associate degree	≥8000 CNY	Skiing	Within the province	1–2 times	With friends	Western China	4	4	4	4	4	3	2	3	4	2	4	3	4	3	3	3	3	3	4	4	4	3	4	4	3	3	4	4	2	3	4	3	4	4	4	3	5	3	4	5	5
311	18–25 years	High school or below	≤3000 CNY	Surfing	Within the province	3–5 times	With friends	Eastern China	5	5	5	4	4	5	4	5	5	5	4	4	3	3	3	3	4	5	4	4	5	4	4	5	4	4	4	4	4	5	5	4	4	4	4	4	5	4	5	3	4
312	36–45 years	Postgraduate or above	≥8000 CNY	Surfing	Across provinces	3–5 times	Solo participation	Western China	3	4	5	5	2	3	2	3	5	4	5	5	2	3	3	3	4	5	3	4	4	5	4	4	2	3	2	2	2	3	5	4	5	3	4	3	3	3	3	4	5
313	≥45 years	Postgraduate or above	≥8000 CNY	Surfing	International travel	3–5 times	Solo participation	Western China	4	4	5	5	4	5	5	5	5	4	4	4	5	5	4	4	3	3	2	2	4	4	5	4	5	4	4	5	5	4	4	4	5	4	4	4	5	4	3	5	3
314	36–45 years	Postgraduate or above	≥8000 CNY	Skiing	International travel	≥5 times	With family	Eastern China	4	3	4	4	4	3	4	4	3	3	3	4	5	5	4	4	3	4	3	3	4	5	3	4	5	3	3	4	4	2	3	4	3	4	3	4	4	4	5	4	4
315	≥45 years	Bachelor’s degree	≥8000 CNY	Surfing	International travel	1–2 times	Solo participation	Western China	3	4	4	4	4	4	4	4	4	3	3	4	5	4	3	3	4	4	4	4	3	4	5	4	5	4	4	4	4	3	4	3	3	4	4	4	3	3	3	3	3
316	26–35 years	Bachelor’s degree	5000–8000 CNY	Rock climbing	Across provinces	1–2 times	With friends	Eastern China	4	4	3	4	4	5	4	4	3	3	3	5	5	5	4	4	2	2	3	3	3	3	3	3	4	5	5	3	5	3	5	3	3	5	5	3	4	3	3	3	5
317	26–35 years	Bachelor’s degree	5000–8000 CNY	Rock climbing	International travel	1–2 times	With colleagues/classmates	Western China	4	5	5	5	4	5	4	4	4	5	4	4	2	3	3	2	2	3	3	2	5	4	5	5	4	5	4	4	4	4	5	5	4	4	4	4	5	4	4	4	5
318	26–35 years	Bachelor’s degree	5000–8000 CNY	Rock climbing	Across provinces	≥5 times	With friends	Eastern China	3	3	3	4	3	3	4	4	3	3	3	3	4	4	4	4	5	3	3	3	4	3	5	4	3	3	3	3	3	4	4	4	5	4	4	3	2	3	1	2	2
319	≥45 years	Postgraduate or above	≥8000 CNY	Rock climbing	International travel	3–5 times	Solo participation	Central China	3	2	3	3	3	2	2	2	2	3	3	3	3	4	3	2	4	3	2	4	2	4	4	3	4	2	4	2	2	2	3	2	3	3	4	3	4	2	2	4	3
320	26–35 years	Bachelor’s degree	5000–8000 CNY	Surfing	Across provinces	≥5 times	With colleagues/classmates	Eastern China	2	3	3	3	3	4	4	4	2	3	2	2	4	5	4	4	4	5	5	4	3	5	5	4	4	5	4	4	5	3	5	3	4	4	4	3	5	4	5	5	5
321	≥45 years	Bachelor’s degree	≥8000 CNY	Rock climbing	Across provinces	≥5 times	Solo participation	Western China	3	3	3	5	3	5	5	5	5	5	3	3	3	4	3	3	5	3	4	3	5	4	4	4	3	5	4	3	5	5	3	5	5	3	5	5	4	4	3	4	4
322	18–25 years	Associate degree	≤3000 CNY	Skiing	Across provinces	3–5 times	With family	Eastern China	3	5	5	3	3	3	2	3	3	4	4	4	5	5	4	5	5	5	3	4	5	5	5	4	5	5	4	4	3	2	3	3	4	4	5	3	4	4	5	4	5
323	26–35 years	Bachelor’s degree	3000–5000 CNY	Surfing	Across provinces	≥5 times	With friends	Eastern China	3	4	4	4	3	3	4	3	3	3	4	3	3	3	3	3	3	3	3	3	4	5	3	3	2	2	1	1	2	2	2	2	1	2	2	1	3	3	3	4	3
324	18–25 years	Postgraduate or above	3000–5000 CNY	Surfing	Within the province	1–2 times	Solo participation	Eastern China	2	2	2	4	3	4	3	2	4	2	4	4	4	2	3	3	3	2	3	4	2	3	3	2	2	3	2	2	3	2	4	2	3	3	2	2	5	5	3	5	5
325	26–35 years	Bachelor’s degree	5000–8000 CNY	Skiing	International travel	3–5 times	With family	Eastern China	3	4	3	3	3	3	3	3	3	4	4	4	4	4	4	4	4	3	4	4	3	3	3	3	3	2	4	4	2	3	3	4	3	3	4	2	1	1	2	2	1
326	≥45 years	Bachelor’s degree	≥8000 CNY	Surfing	Within the province	3–5 times	With friends	Central China	3	3	3	3	2	2	3	3	4	5	5	5	4	4	5	4	5	4	5	5	4	5	5	4	4	5	5	4	4	5	5	4	5	4	5	5	5	4	5	4	5
327	26–35 years	Bachelor’s degree	5000–8000 CNY	Rock climbing	International travel	3–5 times	With friends	Central China	4	3	3	4	2	2	3	3	4	5	4	3	3	4	5	3	5	5	3	5	4	4	3	5	5	4	3	4	4	4	3	4	3	3	3	3	4	5	5	4	4
328	18–25 years	High school or below	≤3000 CNY	Surfing	Across provinces	3–5 times	Solo participation	Western China	2	2	4	3	3	3	2	2	3	3	4	3	4	4	3	4	3	3	3	2	3	2	3	3	3	2	2	2	3	3	2	3	3	3	2	2	3	3	3	3	4
329	≥45 years	Postgraduate or above	≥8000 CNY	Skiing	International travel	3–5 times	With friends	Eastern China	3	5	3	3	5	5	4	5	3	4	5	5	4	3	5	4	4	3	5	3	3	3	3	5	5	3	3	4	3	4	3	5	4	5	5	5	3	5	5	3	4
330	18–25 years	Postgraduate or above	3000–5000 CNY	Surfing	Across provinces	1–2 times	With friends	Central China	2	3	4	4	3	3	3	3	4	4	4	4	3	3	3	3	3	3	3	3	2	3	3	3	4	2	4	2	2	4	4	4	3	3	3	2	4	4	3	4	4
331	≥45 years	Postgraduate or above	≥8000 CNY	Rock climbing	Within the province	3–5 times	With colleagues/classmates	Central China	2	2	2	3	3	4	2	3	2	3	2	3	4	2	4	4	3	3	3	2	2	3	2	4	2	3	4	2	2	3	3	3	4	2	4	2	2	4	2	2	3
332	26–35 years	Associate degree	5000–8000 CNY	Surfing	International travel	3–5 times	With colleagues/classmates	Eastern China	4	4	5	4	4	3	3	3	5	4	5	3	4	5	5	4	4	4	3	5	3	5	5	4	4	3	4	4	4	3	3	3	3	3	5	4	3	5	4	3	4
333	36–45 years	Associate degree	≥8000 CNY	Surfing	International travel	1–2 times	With family	Eastern China	5	4	4	5	3	5	3	5	4	5	5	4	4	3	3	5	3	3	5	5	5	5	3	3	3	4	3	5	5	4	4	4	5	5	5	3	4	4	5	5	5
334	26–35 years	Postgraduate or above	5000–8000 CNY	Surfing	International travel	≥5 times	With friends	Eastern China	3	4	3	4	3	5	4	3	3	3	3	3	3	3	2	2	3	3	5	4	3	2	2	3	3	3	2	3	2	2	4	2	2	2	2	4	2	2	3	3	2
335	26–35 years	Postgraduate or above	5000–8000 CNY	Surfing	Across provinces	1–2 times	With family	Central China	3	5	4	4	2	3	3	3	5	3	5	5	2	2	2	2	5	3	5	4	3	3	2	3	5	4	4	3	5	1	3	2	5	5	4	5	4	3	4	4	4
336	18–25 years	Associate degree	3000–5000 CNY	Skiing	Within the province	1–2 times	Solo participation	Central China	1	2	3	3	1	3	2	2	4	2	2	2	2	4	2	4	3	3	2	3	3	4	2	3	4	3	4	1	3	1	3	3	2	1	3	3	3	3	3	2	3
337	26–35 years	Bachelor’s degree	5000–8000 CNY	Surfing	Within the province	≥5 times	Solo participation	Western China	3	5	3	5	5	5	5	4	5	4	5	4	4	5	4	5	3	3	3	3	3	2	3	3	5	3	4	5	5	4	4	5	4	5	4	4	3	4	3	3	3
338	18–25 years	Postgraduate or above	5000–8000 CNY	Rock climbing	Within the province	3–5 times	With friends	Central China	5	4	5	4	4	5	4	4	4	4	4	5	5	4	4	5	2	2	3	3	5	5	5	4	4	5	5	5	5	5	4	5	4	5	5	5	3	3	3	3	3
339	18–25 years	Bachelor’s degree	3000–5000 CNY	Rock climbing	Across provinces	3–5 times	With friends	Eastern China	3	3	2	2	3	3	3	3	3	3	4	3	4	3	4	3	3	3	3	2	4	3	5	4	4	3	4	3	4	5	4	4	4	5	4	5	5	5	4	4	5
340	26–35 years	Bachelor’s degree	5000–8000 CNY	Rock climbing	Across provinces	≥5 times	With colleagues/classmates	Western China	4	4	5	3	5	5	4	3	4	5	4	3	4	3	4	5	5	3	3	3	3	3	4	3	3	4	4	3	5	3	3	3	4	4	3	3	5	4	4	5	5
341	≥45 years	Postgraduate or above	≥8000 CNY	Rock climbing	Within the province	3–5 times	With friends	Eastern China	3	3	4	4	4	4	4	4	3	4	3	3	3	5	3	4	4	4	3	3	4	5	4	4	4	5	5	4	4	3	2	2	5	4	5	5	4	3	4	5	5
342	36–45 years	Postgraduate or above	≥8000 CNY	Surfing	Across provinces	1–2 times	With colleagues/classmates	Eastern China	3	4	5	4	4	3	5	5	5	4	3	4	5	3	3	4	3	5	5	3	3	5	3	3	3	5	5	3	3	3	3	5	2	3	3	2	3	5	4	4	4
343	18–25 years	Postgraduate or above	≤3000 CNY	Surfing	International travel	≥5 times	With family	Eastern China	3	5	5	3	5	3	5	4	4	3	4	5	4	3	4	4	3	3	3	4	3	4	3	3	3	2	2	2	2	3	3	5	3	3	4	3	4	2	3	3	2
344	36–45 years	Bachelor’s degree	5000–8000 CNY	Rock climbing	Across provinces	1–2 times	With friends	Eastern China	3	5	3	5	5	5	3	4	4	4	4	5	4	4	4	4	4	3	3	4	3	5	4	3	4	3	4	3	3	3	4	3	2	3	3	3	2	3	3	3	3
345	18–25 years	Associate degree	≤3000 CNY	Rock climbing	International travel	≥5 times	With family	Western China	3	3	3	3	3	5	4	3	3	3	3	3	3	5	3	4	3	3	4	5	3	4	5	3	4	4	3	3	4	3	3	3	5	3	4	3	3	3	2	3	2
346	36–45 years	Postgraduate or above	≥8000 CNY	Rock climbing	Across provinces	3–5 times	With colleagues/classmates	Eastern China	3	4	3	3	3	3	4	3	3	3	2	2	4	5	3	5	4	4	4	3	4	5	4	4	4	3	3	3	5	5	4	5	4	3	3	3	5	4	5	3	3
347	≥45 years	Postgraduate or above	≥8000 CNY	Rock climbing	Across provinces	1–2 times	With friends	Eastern China	4	2	4	3	3	3	4	2	3	4	3	3	3	4	2	2	2	2	2	3	3	3	2	2	4	3	4	2	2	3	2	4	4	2	4	2	4	3	4	4	5
348	26–35 years	Bachelor’s degree	5000–8000 CNY	Surfing	Within the province	3–5 times	Solo participation	Eastern China	3	4	4	3	5	3	4	5	4	5	3	3	4	5	5	5	4	4	5	4	3	4	5	5	4	4	5	4	4	4	5	5	5	5	5	5	4	5	4	4	5
349	18–25 years	Associate degree	≤3000 CNY	Skiing	Across provinces	≥5 times	With colleagues/classmates	Central China	3	3	3	3	4	3	3	4	3	3	3	4	4	4	5	5	5	5	5	4	5	4	4	5	3	4	5	3	4	5	4	3	4	4	4	4	3	3	4	3	5
350	18–25 years	Bachelor’s degree	3000–5000 CNY	Surfing	Across provinces	3–5 times	With friends	Central China	3	3	4	5	5	4	5	5	5	3	3	5	5	4	5	5	4	4	5	5	3	4	5	4	4	4	5	3	3	4	3	5	5	4	5	5	4	5	4	4	4
351	36–45 years	Associate degree	≥8000 CNY	Rock climbing	International travel	≥5 times	Solo participation	Western China	3	3	3	3	2	4	3	3	3	4	4	3	4	5	4	4	3	2	3	3	3	3	4	3	3	4	3	4	2	3	3	3	3	2	5	4	3	4	3	4	4
352	≥45 years	Postgraduate or above	≥8000 CNY	Rock climbing	International travel	1–2 times	Solo participation	Western China	4	3	4	4	4	4	2	4	3	2	4	4	4	4	3	3	4	2	4	3	3	3	3	4	3	3	3	3	3	2	3	3	3	4	3	2	3	4	4	3	3
353	36–45 years	Postgraduate or above	≥8000 CNY	Skiing	Across provinces	3–5 times	Solo participation	Western China	3	4	4	5	5	5	5	5	2	3	2	3	5	4	3	3	5	4	5	4	5	5	5	4	3	4	3	3	4	4	5	4	2	2	3	2	5	5	3	4	4
354	18–25 years	Postgraduate or above	≤3000 CNY	Rock climbing	Across provinces	1–2 times	With friends	Western China	3	4	4	4	3	3	1	1	4	4	4	4	4	5	4	4	2	3	3	2	3	3	4	4	4	4	3	4	4	3	3	4	3	3	2	3	2	4	4	3	3
355	18–25 years	Associate degree	≤3000 CNY	Rock climbing	Across provinces	3–5 times	With family	Central China	3	3	2	2	3	4	4	4	3	1	2	2	2	2	2	2	3	2	1	3	1	2	2	2	3	1	3	3	1	3	3	2	3	2	1	2	5	3	5	4	5
356	26–35 years	Postgraduate or above	5000–8000 CNY	Surfing	International travel	3–5 times	With colleagues/classmates	Central China	1	3	2	2	2	2	1	3	3	2	2	3	3	3	2	4	4	2	2	2	3	3	4	2	2	2	3	3	2	1	3	2	2	1	3	3	2	2	3	3	2
357	≥45 years	Postgraduate or above	≥8000 CNY	Skiing	Across provinces	1–2 times	With friends	Central China	3	4	5	5	4	3	4	5	5	3	3	5	3	5	3	3	5	5	3	3	3	4	5	4	4	5	4	5	5	5	5	5	3	5	4	5	2	4	2	3	3
358	26–35 years	Bachelor’s degree	5000–8000 CNY	Surfing	International travel	1–2 times	With friends	Central China	4	4	4	5	4	5	5	5	5	4	5	5	5	4	5	5	5	4	4	4	4	4	4	4	5	4	4	5	4	4	5	5	4	5	4	4	4	4	5	4	4
359	36–45 years	Bachelor’s degree	≥8000 CNY	Rock climbing	Across provinces	1–2 times	Solo participation	Central China	4	4	4	5	4	4	3	4	3	3	3	3	2	1	2	1	2	1	3	1	1	1	2	1	4	5	5	5	5	4	5	4	4	4	4	4	4	5	4	5	5
360	36–45 years	Postgraduate or above	≥8000 CNY	Rock climbing	Across provinces	1–2 times	Solo participation	Eastern China	4	4	3	3	3	4	3	4	3	3	3	3	3	5	4	4	4	4	3	4	3	3	4	4	3	3	3	3	3	4	3	3	4	4	5	3	2	2	2	1	1
361	18–25 years	High school or below	≤3000 CNY	Rock climbing	International travel	3–5 times	With colleagues/classmates	Eastern China	4	5	5	4	5	4	5	5	4	4	4	4	4	5	5	5	4	4	4	5	4	5	5	5	5	4	4	5	5	2	3	3	2	2	3	2	3	3	3	3	3
362	18–25 years	Associate degree	3000–5000 CNY	Rock climbing	Across provinces	≥5 times	Solo participation	Eastern China	4	3	3	4	3	5	4	4	3	3	3	3	4	5	4	4	4	4	4	5	3	3	4	5	5	3	5	4	4	4	3	3	4	4	3	3	3	4	4	5	5
363	18–25 years	Bachelor’s degree	3000–5000 CNY	Rock climbing	Within the province	1–2 times	With friends	Eastern China	1	2	2	1	3	2	1	2	2	3	3	4	2	2	2	4	3	3	2	3	3	3	3	3	2	2	3	1	2	3	3	2	2	3	3	3	3	4	2	2	2
364	18–25 years	High school or below	≤3000 CNY	Surfing	Within the province	3–5 times	With friends	Central China	5	4	4	5	4	4	5	4	4	5	5	4	5	5	5	4	5	5	5	4	4	5	5	5	3	2	4	2	2	2	3	2	2	3	3	3	4	3	3	3	4
365	36–45 years	Associate degree	≥8000 CNY	Skiing	Within the province	1–2 times	Solo participation	Western China	5	4	4	4	5	5	5	4	4	4	5	5	4	5	4	4	5	5	5	5	5	5	5	5	4	4	5	5	5	4	4	4	4	4	5	5	3	3	4	5	4
366	26–35 years	Bachelor’s degree	≥8000 CNY	Surfing	Within the province	3–5 times	With colleagues/classmates	Western China	3	5	5	4	3	3	3	3	3	3	3	3	3	4	3	5	5	4	3	5	4	4	4	3	3	3	3	3	3	3	3	3	5	4	4	5	4	5	5	4	4
367	36–45 years	Bachelor’s degree	≥8000 CNY	Surfing	Within the province	≥5 times	With colleagues/classmates	Central China	5	5	5	4	5	5	5	5	5	5	4	5	4	4	4	5	2	2	2	2	4	5	4	4	5	4	4	5	5	5	4	4	4	4	4	4	4	4	5	4	4
368	18–25 years	Associate degree	≤3000 CNY	Rock climbing	Within the province	1–2 times	With colleagues/classmates	Western China	4	4	5	5	4	5	5	5	5	4	4	5	4	4	5	5	5	4	5	4	4	4	5	4	4	5	4	4	5	5	5	5	3	2	3	2	5	5	5	5	5
369	26–35 years	Bachelor’s degree	5000–8000 CNY	Skiing	Across provinces	1–2 times	With friends	Eastern China	2	2	3	3	2	2	1	2	2	3	2	3	2	4	2	3	4	1	3	3	2	3	4	3	4	1	2	3	1	1	2	3	2	2	3	2	3	4	3	3	4
370	18–25 years	Postgraduate or above	3000–5000 CNY	Surfing	Within the province	≥5 times	With family	Eastern China	3	4	3	4	4	5	4	4	3	3	2	2	4	5	5	3	4	3	5	4	3	5	3	5	3	4	3	3	3	3	4	3	5	5	5	3	4	5	4	4	4
371	≥45 years	Postgraduate or above	≥8000 CNY	Rock climbing	International travel	≥5 times	With friends	Western China	3	4	3	3	3	2	4	3	3	3	3	4	4	4	5	4	5	5	4	5	5	5	5	4	5	4	5	5	5	3	3	3	5	4	5	5	5	4	4	5	5
372	≥45 years	Postgraduate or above	≥8000 CNY	Surfing	Across provinces	≥5 times	With friends	Central China	3	4	3	3	4	4	4	4	3	4	3	4	4	3	4	3	3	4	3	5	4	4	5	3	4	5	4	5	4	2	3	3	4	5	3	5	4	3	3	5	5
373	36–45 years	Postgraduate or above	≥8000 CNY	Skiing	Within the province	≥5 times	With friends	Central China	2	1	3	1	5	4	5	4	5	5	5	5	3	2	3	2	4	3	2	3	2	2	3	3	2	3	4	3	3	3	4	3	4	3	4	2	3	4	3	2	3
374	26–35 years	Bachelor’s degree	3000–5000 CNY	Surfing	Across provinces	3–5 times	With colleagues/classmates	Western China	2	3	3	2	4	5	4	5	5	4	5	4	5	4	4	4	5	5	5	4	5	4	5	5	4	5	5	4	4	4	4	4	4	5	4	5	4	5	4	5	5
375	36–45 years	Bachelor’s degree	≥8000 CNY	Rock climbing	International travel	3–5 times	With friends	Eastern China	4	3	3	5	3	4	4	3	4	5	5	5	4	4	5	5	2	3	2	2	2	3	3	2	4	4	5	4	4	3	5	3	4	5	5	4	4	5	4	5	4
376	26–35 years	Bachelor’s degree	5000–8000 CNY	Surfing	Within the province	1–2 times	With friends	Central China	3	3	2	3	3	5	5	3	5	4	4	3	3	4	5	3	4	3	5	4	4	5	4	4	5	3	4	4	4	3	3	3	3	3	5	3	5	5	4	5	4
377	18–25 years	Associate degree	≤3000 CNY	Surfing	Across provinces	3–5 times	With colleagues/classmates	Western China	3	3	3	3	4	4	4	3	4	3	3	3	3	5	4	4	2	3	3	2	4	5	5	4	4	3	3	2	2	3	3	3	4	2	3	3	5	4	4	5	4
378	26–35 years	Bachelor’s degree	5000–8000 CNY	Surfing	Across provinces	1–2 times	With friends	Eastern China	2	3	2	2	2	3	3	2	3	2	3	3	3	4	4	3	4	3	2	3	2	3	3	3	4	5	5	5	5	4	5	4	4	5	5	4	4	3	2	4	3
379	26–35 years	Bachelor’s degree	5000–8000 CNY	Rock climbing	Within the province	1–2 times	Solo participation	Western China	4	5	5	5	4	4	5	4	4	5	5	5	3	4	3	4	4	3	4	3	3	3	3	3	4	2	4	4	3	2	4	2	3	3	3	2	4	4	3	4	4
380	26–35 years	Postgraduate or above	5000–8000 CNY	Rock climbing	Within the province	1–2 times	With friends	Eastern China	4	5	5	4	2	3	2	3	4	5	5	4	5	5	4	4	2	2	3	2	3	2	3	3	4	5	5	5	4	5	4	5	5	4	5	4	4	4	2	3	4
381	36–45 years	Bachelor’s degree	≥8000 CNY	Rock climbing	Across provinces	≥5 times	With colleagues/classmates	Eastern China	4	4	4	4	5	5	4	4	2	3	3	2	5	4	5	5	2	2	2	2	3	2	3	2	4	5	4	5	5	5	5	4	4	5	5	4	5	5	4	4	4
382	26–35 years	Postgraduate or above	5000–8000 CNY	Surfing	Within the province	≥5 times	With family	Western China	4	3	4	3	3	3	4	4	3	4	4	4	2	3	3	3	3	4	4	4	3	5	3	4	3	3	3	3	4	4	5	5	4	3	5	4	3	3	3	2	3
383	18–25 years	Postgraduate or above	3000–5000 CNY	Surfing	Across provinces	≥5 times	With friends	Eastern China	2	3	4	4	4	3	4	2	4	2	4	3	3	4	4	3	3	3	3	3	4	5	4	4	5	4	4	4	2	4	3	4	3	3	2	3	3	3	3	2	3
384	26–35 years	Bachelor’s degree	5000–8000 CNY	Surfing	Across provinces	1–2 times	Solo participation	Eastern China	3	2	2	1	5	5	5	4	5	5	4	5	4	3	3	3	3	2	2	3	3	3	3	3	4	3	4	2	2	3	4	2	3	2	3	2	3	4	3	5	5
385	≥45 years	Postgraduate or above	≥8000 CNY	Surfing	Across provinces	1–2 times	With colleagues/classmates	Central China	2	4	4	2	4	3	3	3	3	3	4	3	3	4	3	3	3	2	3	3	2	3	3	2	4	2	4	4	2	3	3	4	4	3	4	4	2	4	2	3	3
386	18–25 years	Postgraduate or above	≤3000 CNY	Skiing	Within the province	≥5 times	With colleagues/classmates	Central China	3	2	2	2	3	4	3	2	3	2	3	3	3	4	4	4	4	2	4	3	2	4	3	3	1	2	3	1	3	3	2	1	1	3	3	2	3	3	3	3	3
387	18–25 years	High school or below	≤3000 CNY	Skiing	Across provinces	3–5 times	With friends	Western China	5	5	5	4	4	5	5	5	5	5	4	5	5	4	4	5	4	4	5	5	5	5	5	4	4	5	5	5	5	4	4	4	5	5	5	5	5	5	5	5	5
388	36–45 years	Postgraduate or above	≥8000 CNY	Skiing	Within the province	≥5 times	With friends	Eastern China	5	4	4	4	5	4	5	4	2	3	3	3	4	5	5	4	3	3	2	3	4	5	5	4	5	5	4	4	4	5	5	4	4	5	4	4	3	4	3	4	3
389	18–25 years	Postgraduate or above	5000–8000 CNY	Surfing	Within the province	≥5 times	With family	Western China	3	3	5	5	3	3	3	5	2	3	3	3	3	4	4	3	4	5	4	5	3	3	3	3	5	3	3	5	5	3	4	5	5	4	4	5	4	3	3	4	4
390	36–45 years	Bachelor’s degree	5000–8000 CNY	Surfing	Across provinces	1–2 times	Solo participation	Western China	4	5	4	5	3	3	3	2	5	5	4	4	5	5	5	5	4	4	4	5	4	4	5	5	5	5	5	5	5	5	5	5	5	5	5	5	4	4	3	4	5
391	≥45 years	Postgraduate or above	≥8000 CNY	Skiing	Within the province	≥5 times	With family	Central China	3	3	3	3	3	3	3	4	3	4	5	4	5	5	3	4	4	3	4	5	4	5	5	4	4	4	3	4	3	3	3	3	5	4	5	4	3	5	3	3	3
392	18–25 years	Associate degree	3000–5000 CNY	Surfing	International travel	≥5 times	Solo participation	Eastern China	3	3	3	4	4	4	3	3	3	3	3	4	4	4	4	3	3	2	2	3	3	4	3	4	3	2	3	2	3	2	4	2	4	3	3	2	4	4	4	5	5
393	18–25 years	Associate degree	≤3000 CNY	Surfing	International travel	≥5 times	With friends	Western China	3	3	3	3	3	3	4	3	4	3	3	4	4	3	3	3	3	2	3	3	2	3	4	2	4	3	3	4	3	2	2	4	3	3	4	3	2	4	2	4	4
394	18–25 years	Bachelor’s degree	3000–5000 CNY	Skiing	International travel	≥5 times	With colleagues/classmates	Eastern China	4	4	3	4	4	4	3	3	3	3	3	4	3	5	3	3	3	3	4	4	4	5	5	3	3	3	3	3	3	3	3	3	4	4	5	4	5	4	4	4	4
395	18–25 years	Bachelor’s degree	3000–5000 CNY	Rock climbing	Within the province	3–5 times	With colleagues/classmates	Western China	4	4	4	3	4	4	4	4	4	3	4	3	3	2	3	4	2	2	2	3	3	3	3	3	3	4	4	4	4	3	3	3	4	4	3	4	3	3	3	2	3
396	36–45 years	Postgraduate or above	≥8000 CNY	Rock climbing	Within the province	1–2 times	With family	Western China	5	4	5	4	5	4	5	5	5	5	5	4	5	4	4	5	5	5	5	4	5	5	4	4	2	2	2	3	2	3	3	4	4	5	4	5	3	3	2	2	3
397	36–45 years	Postgraduate or above	≥8000 CNY	Skiing	Across provinces	≥5 times	Solo participation	Western China	3	3	3	4	3	3	3	3	4	3	3	4	3	4	3	3	3	3	3	3	4	3	3	3	3	4	3	3	4	3	3	4	3	3	3	4	4	3	3	4	5
398	26–35 years	Bachelor’s degree	5000–8000 CNY	Rock climbing	Across provinces	1–2 times	With friends	Western China	1	1	1	2	1	3	1	1	2	3	2	3	3	2	3	3	3	3	1	2	1	1	2	2	1	1	3	2	3	2	2	1	2	2	1	3	1	2	2	3	1
399	26–35 years	Postgraduate or above	≥8000 CNY	Skiing	Across provinces	1–2 times	With family	Western China	4	5	5	4	4	4	5	4	2	2	3	2	4	5	4	5	5	5	5	5	4	4	4	5	4	5	4	4	4	5	4	5	5	4	5	4	4	4	5	5	5
400	26–35 years	Bachelor’s degree	5000–8000 CNY	Surfing	Within the province	3–5 times	With friends	Eastern China	3	3	4	4	3	3	3	4	3	4	3	4	3	4	4	4	5	3	4	3	4	3	3	3	5	3	3	4	3	3	3	3	3	3	3	3	3	3	3	3	2
401	26–35 years	Bachelor’s degree	5000–8000 CNY	Skiing	Across provinces	3–5 times	With colleagues/classmates	Western China	4	4	4	3	3	4	4	4	4	3	4	3	5	5	4	4	4	5	5	5	4	4	4	4	3	3	3	3	3	3	3	4	4	4	3	3	5	5	5	5	4
402	36–45 years	Bachelor’s degree	≥8000 CNY	Skiing	International travel	1–2 times	With colleagues/classmates	Eastern China	2	3	3	3	3	4	3	1	4	1	2	4	3	1	1	1	1	2	3	3	1	1	2	3	2	2	2	3	1	2	4	2	2	2	3	3	3	3	3	4	3
403	18–25 years	Bachelor’s degree	≤3000 CNY	Surfing	Within the province	3–5 times	Solo participation	Western China	3	4	3	5	5	5	5	3	5	3	4	4	5	4	5	5	4	4	3	5	3	4	4	5	5	4	4	4	4	4	4	3	4	4	4	5	3	3	3	3	3
404	18–25 years	High school or below	≤3000 CNY	Skiing	Within the province	3–5 times	With friends	Central China	3	4	5	4	4	4	4	4	3	4	3	4	3	5	4	5	5	4	5	5	3	3	3	2	4	3	4	4	4	3	3	5	4	4	4	3	4	3	4	4	4
405	26–35 years	Bachelor’s degree	5000–8000 CNY	Rock climbing	Within the province	1–2 times	With friends	Western China	3	3	3	4	3	3	5	5	3	4	4	5	5	3	3	3	3	5	5	4	3	5	4	3	3	3	3	2	3	3	3	4	4	5	4	5	4	4	4	3	5
406	26–35 years	Postgraduate or above	5000–8000 CNY	Surfing	International travel	1–2 times	With friends	Central China	3	2	2	3	4	2	2	2	4	3	4	2	4	4	3	4	4	2	4	4	2	4	4	3	3	3	4	3	2	2	3	2	4	2	3	3	4	3	4	5	5
407	18–25 years	Associate degree	≤3000 CNY	Skiing	Within the province	1–2 times	Solo participation	Eastern China	3	4	4	4	3	3	3	3	3	3	3	3	3	3	3	4	4	2	4	4	4	4	3	4	4	2	3	3	2	3	3	3	3	3	3	3	4	3	3	4	3
408	26–35 years	Postgraduate or above	≥8000 CNY	Surfing	Within the province	3–5 times	With friends	Eastern China	4	5	5	4	4	5	4	5	2	3	3	3	3	2	4	4	4	1	3	3	3	2	3	3	5	5	4	5	5	4	5	4	4	4	5	5	4	3	3	3	3
409	26–35 years	Bachelor’s degree	5000–8000 CNY	Rock climbing	Across provinces	1–2 times	With colleagues/classmates	Eastern China	1	1	1	1	1	2	1	1	1	2	1	1	1	1	2	2	2	1	2	2	2	2	2	2	2	2	2	1	2	2	1	1	2	2	1	2	1	1	2	1	2
410	18–25 years	Associate degree	≤3000 CNY	Rock climbing	Across provinces	3–5 times	With friends	Eastern China	2	4	3	3	2	3	3	2	4	2	2	2	3	3	2	3	4	2	4	4	3	3	3	2	2	2	3	3	2	2	4	3	3	3	3	4	5	4	5	4	4
411	36–45 years	Postgraduate or above	≥8000 CNY	Rock climbing	Within the province	3–5 times	With friends	Central China	2	3	2	2	2	3	3	2	4	3	3	3	3	4	3	3	3	3	2	3	2	3	3	3	4	2	4	2	3	4	5	4	4	3	3	4	3	3	3	4	4
412	26–35 years	Postgraduate or above	≥8000 CNY	Rock climbing	Across provinces	≥5 times	With family	Eastern China	3	4	3	3	4	5	4	5	5	3	5	5	5	4	4	5	5	5	5	4	5	4	4	4	2	3	3	3	3	3	5	4	4	4	5	3	5	5	4	5	4
413	18–25 years	Associate degree	≤3000 CNY	Surfing	Across provinces	1–2 times	Solo participation	Eastern China	5	5	5	4	5	5	4	4	4	5	4	4	4	5	5	5	4	4	4	5	4	4	5	4	3	2	3	1	2	4	5	5	2	2	3	1	4	3	4	3	5
414	18–25 years	Associate degree	3000–5000 CNY	Surfing	Within the province	1–2 times	With colleagues/classmates	Eastern China	5	5	4	5	5	4	4	5	4	4	5	5	2	3	3	3	4	4	4	4	5	4	5	5	5	5	4	5	5	5	4	5	3	2	3	2	2	4	3	4	4
415	18–25 years	Bachelor’s degree	3000–5000 CNY	Surfing	Across provinces	3–5 times	With friends	Eastern China	4	4	4	3	4	4	3	4	4	4	3	3	2	2	2	2	3	3	2	3	2	2	2	3	3	3	2	3	2	4	5	5	2	3	2	3	5	5	5	5	5
416	18–25 years	Associate degree	≤3000 CNY	Rock climbing	Within the province	1–2 times	With friends	Eastern China	4	4	5	4	5	4	5	5	4	4	4	4	3	3	3	3	3	4	4	4	3	3	4	4	5	4	4	4	5	2	2	3	5	4	5	5	2	3	2	3	3
417	26–35 years	Bachelor’s degree	5000–8000 CNY	Rock climbing	Across provinces	≥5 times	With colleagues/classmates	Central China	5	5	4	4	4	3	3	5	3	5	4	3	4	5	5	3	4	4	4	4	4	5	4	4	4	5	5	3	5	3	3	5	5	4	5	4	4	5	4	5	4
418	26–35 years	Bachelor’s degree	5000–8000 CNY	Skiing	Within the province	1–2 times	With colleagues/classmates	Eastern China	2	2	3	2	3	4	3	3	3	3	2	2	3	3	4	4	3	3	3	3	3	4	4	2	2	2	3	2	2	3	4	3	2	2	3	2	4	2	2	4	3
419	≥45 years	Postgraduate or above	≥8000 CNY	Surfing	International travel	1–2 times	With family	Eastern China	1	3	2	2	2	4	2	1	2	1	2	3	2	3	3	2	4	3	2	4	3	2	4	2	3	1	2	3	2	2	4	3	3	1	2	2	3	2	2	2	2
420	26–35 years	Bachelor’s degree	5000–8000 CNY	Skiing	International travel	3–5 times	With colleagues/classmates	Central China	1	2	2	3	1	3	2	2	2	1	2	2	3	1	2	3	2	3	2	2	3	3	2	3	3	3	2	3	2	3	2	3	3	2	2	2	1	3	2	3	1
421	18–25 years	Postgraduate or above	3000–5000 CNY	Rock climbing	Within the province	1–2 times	With family	Eastern China	2	2	2	1	2	4	1	2	4	3	3	3	2	2	3	3	4	3	3	4	1	3	2	3	2	1	4	1	1	2	2	2	3	2	2	3	5	4	3	3	5
422	26–35 years	Postgraduate or above	≥8000 CNY	Surfing	Across provinces	≥5 times	With family	Central China	3	3	4	4	4	4	4	4	4	3	4	3	3	4	4	4	4	2	3	4	3	4	3	4	3	3	3	3	3	4	3	3	2	2	2	3	4	4	4	5	5
423	26–35 years	Bachelor’s degree	5000–8000 CNY	Rock climbing	Within the province	3–5 times	With family	Eastern China	5	4	5	5	5	4	5	5	5	5	4	4	2	3	2	3	4	4	5	5	5	5	5	5	3	2	2	3	2	5	4	4	5	4	4	5	3	2	3	3	3
424	18–25 years	High school or below	≤3000 CNY	Surfing	Across provinces	3–5 times	With friends	Central China	3	4	3	3	3	5	3	4	5	3	5	4	3	4	5	4	3	3	4	3	3	5	3	3	3	3	3	4	4	4	5	5	4	4	4	4	3	3	3	3	5
425	26–35 years	Bachelor’s degree	5000–8000 CNY	Skiing	International travel	≥5 times	With friends	Central China	3	4	3	4	5	5	5	3	5	3	3	5	3	1	3	2	3	2	2	2	2	2	2	2	2	3	3	3	2	3	3	3	5	4	5	3	5	4	3	3	3
426	26–35 years	Bachelor’s degree	5000–8000 CNY	Surfing	Within the province	1–2 times	With friends	Eastern China	3	3	3	2	2	3	4	3	3	2	3	3	3	3	3	3	3	2	3	4	4	4	3	3	4	2	3	3	2	2	4	3	3	2	4	2	3	4	3	4	4
427	36–45 years	Postgraduate or above	≥8000 CNY	Skiing	Across provinces	3–5 times	With family	Western China	3	3	3	2	4	3	4	3	3	3	3	4	3	4	4	4	4	3	2	4	3	3	3	3	3	3	3	2	2	2	4	3	3	3	3	4	4	4	4	3	3
428	36–45 years	Postgraduate or above	≥8000 CNY	Rock climbing	Across provinces	≥5 times	With friends	Eastern China	3	2	3	3	1	4	3	3	3	2	3	3	3	2	2	3	2	3	3	2	1	2	3	2	3	2	2	3	3	2	3	2	3	3	4	3	3	2	3	2	2
429	26–35 years	Bachelor’s degree	5000–8000 CNY	Surfing	International travel	1–2 times	With family	Eastern China	3	3	4	3	4	3	3	4	3	2	4	4	2	2	3	3	3	2	4	4	3	4	4	4	3	2	3	3	4	4	3	4	3	3	3	4	3	4	4	4	3
430	18–25 years	High school or below	≤3000 CNY	Skiing	Across provinces	1–2 times	With friends	Central China	1	1	2	1	2	2	2	2	1	1	1	2	1	1	2	1	2	1	1	1	1	1	1	1	2	1	2	1	2	3	2	2	2	1	2	1	2	1	2	1	1
431	26–35 years	Bachelor’s degree	5000–8000 CNY	Skiing	Across provinces	3–5 times	With colleagues/classmates	Central China	2	4	4	3	3	3	3	4	4	4	3	3	5	3	4	3	4	3	3	3	3	4	4	3	4	2	3	4	2	4	4	4	3	2	4	3	1	2	2	1	3
432	18–25 years	Associate degree	≤3000 CNY	Rock climbing	Within the province	3–5 times	With family	Eastern China	5	4	5	4	5	4	4	4	5	5	4	4	3	3	3	3	4	5	5	5	4	4	4	4	5	4	4	5	5	5	5	4	3	3	3	2	3	3	4	4	3
433	18–25 years	Bachelor’s degree	3000–5000 CNY	Surfing	Across provinces	≥5 times	With friends	Western China	3	4	4	2	2	4	2	2	3	3	3	3	3	3	3	4	3	3	3	3	3	3	3	4	3	4	4	4	4	2	3	3	4	3	3	3	3	4	3	4	3
434	36–45 years	Postgraduate or above	≥8000 CNY	Rock climbing	Across provinces	1–2 times	With family	Eastern China	2	2	3	3	5	3	4	3	3	3	3	4	5	3	5	5	5	5	3	5	3	3	4	5	3	3	3	4	5	3	4	3	4	5	4	3	4	3	3	3	5
435	18–25 years	Associate degree	≤3000 CNY	Surfing	International travel	1–2 times	Solo participation	Eastern China	2	3	2	2	4	4	5	5	2	2	2	2	5	5	4	4	4	4	4	4	4	4	4	4	5	5	4	4	5	4	5	5	5	4	4	4	5	4	5	5	4
436	18–25 years	Associate degree	3000–5000 CNY	Rock climbing	International travel	3–5 times	With colleagues/classmates	Eastern China	4	5	3	4	4	5	4	3	3	3	2	2	2	2	1	1	1	1	1	1	2	2	2	2	3	4	3	4	3	4	5	3	3	3	3	2	3	3	3	5	3
437	36–45 years	Bachelor’s degree	5000–8000 CNY	Surfing	Within the province	3–5 times	With friends	Central China	3	3	3	2	5	5	5	5	4	5	4	5	5	5	4	5	4	5	4	4	4	5	4	5	4	5	5	5	5	5	4	5	5	5	4	5	4	5	4	4	4
438	26–35 years	Bachelor’s degree	3000–5000 CNY	Surfing	Within the province	3–5 times	With colleagues/classmates	Western China	2	4	3	4	3	4	3	2	4	3	4	3	5	3	3	4	4	3	3	3	3	5	4	3	4	4	4	4	4	2	3	4	3	2	2	3	3	4	2	3	3
439	18–25 years	High school or below	≤3000 CNY	Rock climbing	Across provinces	3–5 times	With friends	Western China	4	3	3	3	4	4	3	4	3	4	3	4	3	3	4	4	4	4	3	5	3	4	4	3	3	4	4	3	3	3	4	4	5	3	5	4	3	4	4	4	3
440	≥45 years	Postgraduate or above	≥8000 CNY	Surfing	Within the province	≥5 times	With colleagues/classmates	Central China	5	5	5	5	3	3	3	4	3	3	2	3	3	4	5	3	3	3	3	2	5	3	5	3	5	4	3	5	4	3	3	5	3	5	5	4	3	4	2	4	4
441	26–35 years	Bachelor’s degree	5000–8000 CNY	Rock climbing	International travel	3–5 times	With friends	Eastern China	3	3	3	3	4	4	3	3	3	3	4	3	4	3	4	4	5	4	3	3	3	3	4	4	4	3	3	4	4	3	3	3	5	4	3	3	3	3	4	3	5
442	≥45 years	Postgraduate or above	≥8000 CNY	Skiing	Within the province	≥5 times	With friends	Central China	1	2	2	2	2	1	1	2	1	2	2	1	3	3	4	3	3	3	3	2	4	3	4	5	1	1	1	1	2	2	2	2	2	1	1	1	1	2	1	3	1
443	≥45 years	Bachelor’s degree	≥8000 CNY	Skiing	Across provinces	3–5 times	With colleagues/classmates	Eastern China	4	4	4	4	4	3	4	2	4	4	4	3	3	2	3	2	3	2	2	3	1	2	4	4	5	2	3	3	3	3	4	3	5	2	3	3	3	3	3	2	2
444	≥45 years	Bachelor’s degree	≥8000 CNY	Surfing	International travel	1–2 times	Solo participation	Eastern China	4	4	5	5	3	3	2	2	4	4	4	5	5	4	4	5	5	4	4	4	2	2	2	2	5	4	4	4	5	5	5	5	5	5	4	4	5	4	4	5	4
445	18–25 years	Associate degree	≤3000 CNY	Rock climbing	Across provinces	1–2 times	Solo participation	Western China	2	4	4	4	4	3	3	3	4	4	3	3	3	4	4	4	4	2	4	3	4	4	4	3	4	2	3	3	3	5	4	4	3	3	3	3	4	4	5	4	4
446	18–25 years	Postgraduate or above	≤3000 CNY	Surfing	Across provinces	1–2 times	With friends	Eastern China	2	2	3	1	2	2	1	1	4	2	4	4	3	5	5	4	2	2	3	3	3	5	3	4	3	3	2	1	1	4	4	5	3	2	3	2	2	4	3	3	3
447	26–35 years	Postgraduate or above	5000–8000 CNY	Surfing	Across provinces	1–2 times	With colleagues/classmates	Central China	1	2	3	2	1	2	2	2	3	1	2	3	1	1	3	2	2	2	1	2	2	2	2	2	3	1	2	2	1	2	2	1	1	1	3	2	2	3	1	2	2
448	18–25 years	High school or below	≤3000 CNY	Surfing	Across provinces	1–2 times	Solo participation	Eastern China	4	5	3	3	3	3	3	3	3	2	3	3	3	4	4	5	4	5	5	4	5	3	3	5	5	3	3	3	3	5	4	4	3	3	3	2	3	3	3	5	3
449	18–25 years	Associate degree	≤3000 CNY	Skiing	Within the province	1–2 times	With friends	Western China	4	4	5	5	2	2	3	2	4	5	5	5	4	3	4	3	3	4	3	4	3	5	3	4	4	5	4	4	5	4	4	4	4	5	4	5	3	4	3	4	4
450	26–35 years	Bachelor’s degree	5000–8000 CNY	Surfing	Within the province	1–2 times	Solo participation	Central China	5	5	5	5	3	2	3	3	2	3	3	3	5	4	5	5	4	4	5	5	5	5	4	4	4	4	5	5	4	1	2	2	5	5	4	4	3	4	3	4	5
451	18–25 years	Associate degree	≤3000 CNY	Rock climbing	International travel	3–5 times	With friends	Eastern China	1	1	2	2	1	1	1	1	2	1	2	1	2	2	1	1	2	2	2	2	1	2	1	1	2	1	3	1	2	1	1	2	2	2	2	3	1	2	2	2	2
452	18–25 years	High school or below	≤3000 CNY	Skiing	Across provinces	3–5 times	With colleagues/classmates	Central China	5	5	5	4	4	5	5	4	5	5	5	4	4	5	5	4	4	4	5	4	5	4	4	5	5	4	4	5	5	4	4	5	4	4	5	5	3	5	5	4	5
453	18–25 years	Postgraduate or above	3000–5000 CNY	Skiing	Within the province	≥5 times	With family	Eastern China	3	2	3	3	3	3	2	3	4	3	4	3	3	2	2	3	2	2	3	3	2	4	2	2	3	1	4	3	1	3	3	3	4	2	4	2	2	3	2	4	4
454	26–35 years	Postgraduate or above	≥8000 CNY	Skiing	International travel	1–2 times	Solo participation	Central China	4	3	3	3	3	3	3	3	4	3	4	3	3	4	4	3	3	4	3	4	3	5	3	3	4	3	4	4	3	3	3	3	4	2	4	4	3	3	2	3	3
455	26–35 years	Associate degree	5000–8000 CNY	Rock climbing	Within the province	3–5 times	Solo participation	Western China	3	4	4	4	5	3	4	4	3	4	5	4	2	2	4	4	4	2	2	2	2	2	4	3	4	4	5	3	3	3	3	3	3	5	5	4	5	3	3	3	4
456	18–25 years	Associate degree	≤3000 CNY	Rock climbing	Across provinces	3–5 times	With friends	Western China	4	3	4	4	3	3	3	4	4	3	3	3	4	5	3	4	3	4	3	4	3	4	3	3	3	3	3	4	4	3	3	3	3	3	3	3	4	4	3	4	5
457	36–45 years	Associate degree	≥8000 CNY	Surfing	Within the province	3–5 times	Solo participation	Eastern China	4	5	4	3	4	4	3	3	5	3	5	5	4	3	3	5	3	3	2	3	3	3	5	4	4	3	4	4	5	2	4	4	3	5	5	5	3	4	2	2	2
458	18–25 years	High school or below	≤3000 CNY	Surfing	Within the province	1–2 times	With friends	Eastern China	4	5	5	5	4	5	5	5	4	5	4	4	5	4	4	4	4	5	4	4	5	4	5	5	3	3	3	2	2	4	4	4	3	3	2	2	3	4	2	4	3
459	26–35 years	Bachelor’s degree	≥8000 CNY	Surfing	Within the province	1–2 times	With friends	Central China	3	3	1	2	3	2	2	2	2	2	2	3	2	1	2	3	3	1	2	3	2	2	2	2	3	3	3	3	3	4	4	4	5	3	3	3	4	4	2	4	3
460	≥45 years	High school or below	5000–8000 CNY	Surfing	Across provinces	≥5 times	With colleagues/classmates	Central China	3	2	3	3	2	3	4	3	3	3	3	4	3	3	3	3	3	3	3	3	4	5	3	3	3	2	3	3	3	2	3	2	4	2	3	4	3	1	1	2	2
461	36–45 years	Bachelor’s degree	≥8000 CNY	Surfing	Across provinces	1–2 times	With friends	Western China	3	3	3	3	3	3	3	3	4	3	3	4	5	4	3	3	5	4	3	4	3	3	3	3	4	3	3	4	4	4	3	4	5	4	3	3	3	3	4	3	3
462	36–45 years	Postgraduate or above	≥8000 CNY	Skiing	Across provinces	3–5 times	With colleagues/classmates	Eastern China	3	3	3	2	5	4	3	4	4	3	3	4	5	3	3	3	5	3	5	5	3	3	4	5	4	3	3	3	5	3	3	2	5	3	4	5	4	4	3	4	5
463	26–35 years	Bachelor’s degree	5000–8000 CNY	Skiing	Across provinces	3–5 times	With friends	Western China	4	4	5	5	3	4	3	3	3	2	3	3	4	4	4	5	5	5	4	5	3	3	2	3	3	2	3	2	2	4	5	4	4	3	4	3	3	3	4	4	4
464	26–35 years	Bachelor’s degree	5000–8000 CNY	Rock climbing	Across provinces	3–5 times	Solo participation	Central China	3	5	4	5	5	5	4	4	5	4	4	5	3	4	3	4	3	3	5	4	3	5	5	5	5	4	5	5	5	5	4	4	4	4	5	5	5	5	3	4	5
465	26–35 years	Bachelor’s degree	5000–8000 CNY	Rock climbing	Within the province	1–2 times	With friends	Central China	2	4	4	4	3	3	3	3	4	3	4	4	5	4	4	3	3	4	3	3	4	5	3	3	5	3	4	4	2	4	3	3	5	3	4	3	5	4	4	5	4
466	26–35 years	Bachelor’s degree	5000–8000 CNY	Skiing	Across provinces	≥5 times	Solo participation	Central China	2	2	3	3	4	2	2	2	3	2	2	4	4	4	2	2	4	3	4	4	4	4	3	3	4	2	3	2	3	2	4	2	3	3	3	3	3	2	3	3	3
467	18–25 years	Associate degree	≤3000 CNY	Rock climbing	Within the province	1–2 times	With friends	Central China	4	4	3	4	4	3	4	4	3	4	3	3	3	5	4	4	5	4	4	4	4	5	3	4	5	3	4	4	3	3	4	4	3	3	3	4	3	3	3	2	3
468	26–35 years	Postgraduate or above	5000–8000 CNY	Rock climbing	Across provinces	1–2 times	With colleagues/classmates	Western China	5	5	4	5	3	5	4	3	5	3	4	4	2	2	3	3	3	4	3	4	3	4	5	3	3	3	3	3	3	3	3	3	4	5	5	4	5	4	3	3	4
469	18–25 years	Associate degree	≤3000 CNY	Surfing	Across provinces	1–2 times	With family	Eastern China	3	3	4	3	4	4	4	3	3	3	3	3	4	5	3	4	3	4	3	4	3	4	3	3	5	4	3	4	3	3	3	3	4	3	4	3	2	2	2	1	2
470	36–45 years	Associate degree	≥8000 CNY	Rock climbing	Across provinces	1–2 times	With friends	Western China	1	1	1	2	1	1	2	1	2	1	1	1	2	1	2	1	1	1	2	2	1	2	1	1	1	1	1	1	2	2	4	3	2	2	2	1	1	1	1	2	2
471	≥45 years	Postgraduate or above	≥8000 CNY	Rock climbing	Within the province	≥5 times	With colleagues/classmates	Central China	4	3	4	5	4	4	3	3	5	4	5	5	5	4	5	4	4	4	5	5	4	4	5	5	4	4	4	3	4	3	5	4	4	4	4	5	4	4	5	5	5
472	≥45 years	Postgraduate or above	≥8000 CNY	Surfing	Across provinces	3–5 times	With friends	Central China	5	4	4	5	5	5	5	4	4	4	4	5	5	5	4	5	2	2	2	3	3	3	3	2	4	5	4	5	4	4	5	5	4	4	4	4	4	4	5	5	4
473	≥45 years	Postgraduate or above	≥8000 CNY	Skiing	Within the province	3–5 times	With friends	Eastern China	3	4	3	4	4	3	3	2	3	3	4	4	3	3	4	3	4	4	5	3	4	3	5	4	5	3	3	3	3	3	4	3	3	4	5	3	4	4	2	4	5
474	18–25 years	Associate degree	≤3000 CNY	Rock climbing	Within the province	≥5 times	With family	Western China	3	3	3	3	3	3	3	4	4	4	3	4	4	4	4	5	4	4	5	5	4	4	4	5	5	4	4	3	3	4	4	4	5	4	4	4	3	2	1	2	1
475	18–25 years	High school or below	≤3000 CNY	Rock climbing	International travel	1–2 times	With family	Eastern China	5	5	4	4	5	3	4	5	5	3	3	4	2	3	2	3	3	3	4	5	3	3	4	5	4	3	5	3	5	2	4	4	4	5	4	3	4	4	4	5	4
476	26–35 years	Bachelor’s degree	5000–8000 CNY	Skiing	Across provinces	≥5 times	With friends	Western China	4	3	3	5	3	5	4	4	4	5	3	3	3	5	5	5	5	4	4	5	3	3	3	4	5	5	4	4	4	3	3	2	3	5	4	3	4	3	3	3	5
477	18–25 years	Associate degree	≤3000 CNY	Skiing	Within the province	1–2 times	With family	Western China	3	3	2	2	4	4	4	3	4	3	3	5	5	4	3	5	4	5	3	4	3	4	4	3	5	5	4	4	4	5	3	5	5	5	4	4	3	3	3	5	4
478	26–35 years	Bachelor’s degree	5000–8000 CNY	Surfing	Within the province	3–5 times	Solo participation	Central China	3	3	2	2	1	2	1	1	2	1	3	3	2	3	2	4	4	2	2	3	1	2	3	2	4	3	3	2	3	2	4	4	3	3	3	4	2	3	2	2	2
479	18–25 years	Postgraduate or above	5000–8000 CNY	Surfing	International travel	≥5 times	With friends	Western China	5	5	4	5	5	4	4	5	5	5	4	4	5	4	4	5	4	5	5	4	4	4	5	4	5	4	5	4	5	4	5	5	4	4	5	5	5	5	4	5	5
480	18–25 years	High school or below	≤3000 CNY	Rock climbing	Across provinces	≥5 times	With family	Central China	5	5	4	4	2	2	2	2	5	4	4	5	4	5	4	5	2	2	3	3	5	5	4	5	1	2	3	2	2	2	1	2	3	1	3	2	2	1	2	1	3
481	18–25 years	Associate degree	≤3000 CNY	Surfing	Within the province	3–5 times	With colleagues/classmates	Western China	2	3	2	3	2	4	3	3	4	2	4	3	4	4	4	3	3	3	2	4	3	4	4	4	4	3	4	2	3	2	3	3	4	4	4	2	3	3	3	3	4
482	26–35 years	Bachelor’s degree	5000–8000 CNY	Surfing	International travel	1–2 times	Solo participation	Western China	4	5	4	5	3	3	3	2	3	5	3	4	3	4	3	4	4	2	3	3	2	4	4	4	5	5	4	4	3	4	3	4	5	4	3	5	2	2	2	2	2
483	≥45 years	Postgraduate or above	≥8000 CNY	Surfing	Across provinces	3–5 times	Solo participation	Central China	3	3	2	2	2	3	2	3	3	1	2	3	3	1	3	2	3	1	3	3	1	2	2	3	1	2	2	2	3	3	3	1	3	1	3	1	3	4	2	3	2
484	18–25 years	High school or below	≤3000 CNY	Skiing	Within the province	1–2 times	With friends	Central China	2	2	3	1	2	2	1	1	3	2	1	1	1	3	3	3	2	2	3	3	2	3	2	3	3	2	2	2	1	2	1	1	3	2	3	3	3	3	2	4	3
485	≥45 years	Postgraduate or above	≥8000 CNY	Surfing	International travel	3–5 times	Solo participation	Central China	3	3	4	3	3	4	4	3	3	3	4	3	3	4	4	3	4	3	4	4	3	4	3	3	3	4	3	3	4	4	3	4	3	3	3	3	3	4	4	3	4
486	≥45 years	Bachelor’s degree	≥8000 CNY	Skiing	Across provinces	1–2 times	Solo participation	Eastern China	4	4	4	4	2	4	4	2	3	3	4	4	4	3	3	3	3	2	3	3	2	3	3	4	3	3	3	2	3	4	4	4	4	2	4	4	4	5	4	3	3
487	18–25 years	Postgraduate or above	5000–8000 CNY	Skiing	Across provinces	≥5 times	Solo participation	Western China	5	5	4	5	4	4	4	5	5	4	4	4	5	4	5	3	3	4	4	4	3	3	3	3	2	3	3	3	3	5	4	4	5	5	4	5	4	5	5	4	4
488	18–25 years	High school or below	≤3000 CNY	Surfing	Across provinces	3–5 times	With colleagues/classmates	Western China	3	2	3	2	2	2	2	3	2	2	2	4	3	4	2	4	4	3	3	3	2	2	2	4	4	2	4	3	3	2	3	2	3	3	3	2	5	3	4	4	5
489	≥45 years	Postgraduate or above	≥8000 CNY	Rock climbing	Across provinces	1–2 times	With friends	Central China	4	4	4	3	4	5	5	5	3	2	3	3	5	5	3	3	4	4	4	4	3	4	3	3	2	3	3	3	3	5	3	3	3	3	3	3	3	5	4	3	5
490	18–25 years	Postgraduate or above	≤3000 CNY	Surfing	Within the province	1–2 times	With friends	Eastern China	2	2	2	2	2	3	2	1	2	2	1	2	4	5	4	5	5	4	4	5	5	5	5	5	1	2	2	2	2	2	1	2	2	1	1	1	2	2	1	2	2
491	36–45 years	Bachelor’s degree	≥8000 CNY	Skiing	Within the province	3–5 times	With friends	Central China	2	2	2	4	3	3	3	3	3	2	4	3	3	4	4	3	4	2	3	3	3	3	3	3	2	1	2	3	2	3	3	3	3	3	2	3	4	4	3	4	4
492	36–45 years	Bachelor’s degree	≥8000 CNY	Skiing	Within the province	≥5 times	Solo participation	Central China	3	3	1	3	2	3	2	1	2	1	3	3	4	4	5	4	5	5	4	4	4	4	4	4	3	1	3	2	1	3	3	1	3	3	1	1	3	2	3	2	3
493	18–25 years	Bachelor’s degree	3000–5000 CNY	Surfing	Within the province	≥5 times	With colleagues/classmates	Central China	3	3	4	3	2	4	3	2	4	2	4	3	4	4	3	3	3	3	3	4	4	3	3	4	4	2	3	3	2	3	4	2	3	2	3	2	4	4	5	4	4
494	26–35 years	Bachelor’s degree	5000–8000 CNY	Skiing	Across provinces	3–5 times	Solo participation	Central China	4	5	5	4	5	5	5	4	3	2	2	2	5	4	5	4	5	4	4	5	5	4	5	4	4	3	3	3	3	3	4	4	3	3	4	4	5	5	4	4	4
495	18–25 years	Bachelor’s degree	3000–5000 CNY	Surfing	Within the province	3–5 times	With friends	Eastern China	5	5	5	4	5	4	4	5	4	5	4	4	3	3	3	2	4	4	5	5	5	4	5	4	2	3	2	3	2	5	4	4	4	4	4	4	5	4	3	5	4
496	26–35 years	Associate degree	5000–8000 CNY	Skiing	Within the province	1–2 times	Solo participation	Eastern China	4	4	4	3	3	4	3	2	3	4	3	3	4	4	3	4	3	4	4	3	4	4	3	3	4	4	3	3	3	3	3	4	4	3	5	3	1	3	2	2	1
497	≥45 years	Postgraduate or above	≥8000 CNY	Rock climbing	Within the province	≥5 times	With friends	Central China	1	3	2	2	1	3	2	1	3	3	4	4	4	4	4	3	3	2	3	3	3	3	3	4	2	3	3	3	2	1	4	3	3	1	3	2	3	4	5	4	4
498	18–25 years	High school or below	≤3000 CNY	Skiing	Across provinces	3–5 times	With friends	Eastern China	2	2	3	3	3	4	2	2	2	2	4	3	3	3	5	3	4	5	4	4	4	3	3	3	2	1	3	3	3	2	4	3	3	3	3	3	1	3	1	3	2
499	≥45 years	Postgraduate or above	≥8000 CNY	Surfing	Within the province	≥5 times	With colleagues/classmates	Central China	5	5	4	5	5	5	5	4	4	5	4	5	5	4	4	5	3	3	2	3	4	4	4	4	5	5	4	4	5	4	5	5	4	4	4	4	4	5	5	5	5
500	26–35 years	Bachelor’s degree	≥8000 CNY	Rock climbing	International travel	3–5 times	With colleagues/classmates	Eastern China	4	3	3	3	3	3	4	4	3	4	3	4	3	2	3	3	3	3	3	3	4	5	4	3	5	3	4	4	3	4	4	4	2	3	3	3	2	4	3	2	4
501	36–45 years	Associate degree	≥8000 CNY	Surfing	Within the province	3–5 times	Solo participation	Eastern China	5	4	5	5	4	5	4	5	4	5	4	5	3	2	2	3	2	3	3	3	5	5	4	5	2	2	2	3	2	3	4	4	5	5	5	4	3	3	3	4	3
502	≥45 years	Postgraduate or above	≥8000 CNY	Surfing	Within the province	1–2 times	Solo participation	Central China	4	4	5	4	3	2	2	2	4	5	5	4	5	5	4	5	2	3	3	3	4	4	5	4	4	5	5	4	4	4	4	4	4	5	5	5	5	5	4	4	5
503	36–45 years	Bachelor’s degree	≥8000 CNY	Surfing	Across provinces	1–2 times	Solo participation	Eastern China	3	2	2	3	4	2	3	2	3	3	3	2	3	4	3	3	4	3	3	4	4	3	4	3	3	2	3	2	2	2	4	2	3	3	3	3	2	2	2	3	3
504	26–35 years	Postgraduate or above	5000–8000 CNY	Skiing	International travel	≥5 times	With friends	Western China	4	3	3	4	4	4	3	3	4	3	3	4	3	3	3	3	3	3	3	3	3	3	4	3	3	3	4	3	4	3	3	4	3	3	3	4	4	4	3	5	3
505	18–25 years	Associate degree	≤3000 CNY	Rock climbing	Across provinces	1–2 times	With colleagues/classmates	Eastern China	4	5	3	3	4	4	4	3	5	4	4	3	5	3	3	4	5	4	3	3	3	3	3	5	3	4	4	3	4	4	4	4	3	4	3	5	3	4	3	4	4
506	≥45 years	Postgraduate or above	≥8000 CNY	Skiing	Within the province	1–2 times	With friends	Western China	4	4	5	4	4	4	5	4	5	4	5	4	4	3	4	3	3	2	2	3	2	3	4	4	4	4	4	5	5	5	5	4	2	2	3	2	5	4	4	5	4
507	26–35 years	Associate degree	5000–8000 CNY	Skiing	Within the province	3–5 times	Solo participation	Eastern China	4	5	4	3	3	3	3	4	5	4	4	5	4	4	3	4	5	3	3	4	3	4	5	3	3	3	5	3	3	4	3	3	3	4	4	5	4	3	4	3	3
508	18–25 years	High school or below	≤3000 CNY	Rock climbing	Within the province	1–2 times	Solo participation	Central China	5	5	5	5	3	2	3	3	5	4	5	5	2	3	3	3	5	5	4	4	4	4	4	5	3	3	2	2	3	4	4	4	5	4	4	4	4	5	4	4	4
509	26–35 years	Bachelor’s degree	5000–8000 CNY	Rock climbing	International travel	≥5 times	With family	Eastern China	4	5	4	4	5	4	4	4	4	5	5	4	4	5	5	4	4	5	5	5	5	4	5	5	4	5	5	5	5	4	4	4	5	4	5	5	2	2	3	2	2
510	36–45 years	Associate degree	≥8000 CNY	Surfing	International travel	1–2 times	With friends	Western China	2	4	4	2	4	3	3	3	3	2	2	4	1	3	2	3	2	2	2	3	2	1	3	2	3	2	3	4	3	2	4	4	3	2	3	4	3	3	1	1	2
511	≥45 years	Postgraduate or above	≥8000 CNY	Rock climbing	Within the province	1–2 times	With colleagues/classmates	Eastern China	2	4	4	2	2	4	2	2	3	2	4	3	4	3	3	3	3	4	3	4	3	4	3	4	4	3	3	3	2	4	3	4	4	2	4	4	3	3	3	3	4
512	26–35 years	Bachelor’s degree	5000–8000 CNY	Skiing	International travel	3–5 times	With family	Western China	2	3	3	4	4	3	4	2	4	3	3	3	4	5	4	4	4	3	3	4	4	4	4	3	4	4	4	3	2	4	4	4	3	2	2	3	4	3	3	4	5
513	36–45 years	Postgraduate or above	≥8000 CNY	Surfing	Across provinces	3–5 times	With friends	Eastern China	5	4	4	4	3	3	2	3	5	4	4	3	5	5	3	5	4	5	5	5	5	5	4	3	4	5	3	4	3	5	4	3	4	4	5	3	1	1	1	3	3
514	26–35 years	Associate degree	5000–8000 CNY	Surfing	Across provinces	1–2 times	With colleagues/classmates	Central China	5	5	5	5	3	3	4	4	4	4	3	5	5	3	4	3	3	5	3	3	5	3	3	4	3	5	5	5	3	5	3	4	4	5	3	4	3	2	2	3	3
515	26–35 years	Bachelor’s degree	5000–8000 CNY	Surfing	Within the province	≥5 times	With colleagues/classmates	Central China	3	4	4	5	5	4	5	3	3	5	5	5	5	5	3	4	5	3	5	4	3	4	4	3	3	3	3	3	2	4	4	5	4	3	5	5	5	5	5	5	5
516	18–25 years	Bachelor’s degree	3000–5000 CNY	Rock climbing	International travel	1–2 times	Solo participation	Western China	4	4	3	4	3	4	3	4	3	2	4	4	5	5	3	4	3	3	4	4	3	3	4	3	2	3	3	3	3	3	3	3	5	4	3	3	4	3	4	4	3
517	18–25 years	High school or below	≤3000 CNY	Surfing	Within the province	≥5 times	Solo participation	Western China	4	4	3	3	5	4	4	4	4	3	5	5	5	4	5	5	4	3	4	5	4	5	5	4	5	4	5	3	3	4	4	3	5	3	5	5	3	2	2	2	3
518	26–35 years	Bachelor’s degree	5000–8000 CNY	Skiing	Within the province	≥5 times	Solo participation	Central China	4	4	4	4	3	4	5	3	3	3	3	5	5	5	3	4	4	4	3	5	5	3	4	4	5	4	4	4	3	3	4	4	4	4	4	4	4	4	4	4	5
519	26–35 years	Bachelor’s degree	5000–8000 CNY	Rock climbing	Across provinces	≥5 times	With family	Western China	4	4	3	4	4	4	3	3	3	4	3	4	5	3	4	4	4	3	3	5	3	4	5	4	3	3	3	3	3	4	4	3	5	4	4	4	3	3	3	3	5
520	36–45 years	Postgraduate or above	≥8000 CNY	Rock climbing	Within the province	1–2 times	With friends	Central China	4	4	5	4	4	4	4	4	4	5	4	4	4	5	5	4	4	4	5	5	5	4	4	4	2	2	2	2	3	5	4	4	5	5	5	4	4	5	4	5	5
521	≥45 years	Postgraduate or above	≥8000 CNY	Skiing	International travel	1–2 times	With family	Central China	5	4	4	4	4	5	4	4	3	2	3	3	5	4	5	3	4	5	3	5	4	4	4	4	5	3	4	3	4	4	3	3	4	3	5	3	4	3	3	5	4
522	26–35 years	Bachelor’s degree	5000–8000 CNY	Surfing	Across provinces	≥5 times	With colleagues/classmates	Eastern China	3	3	3	4	5	4	4	3	4	5	5	4	4	4	4	5	4	4	4	3	3	3	3	4	4	5	3	4	3	3	2	3	3	2	3	3	3	5	4	3	4
523	18–25 years	Bachelor’s degree	3000–5000 CNY	Skiing	Within the province	1–2 times	With friends	Central China	2	1	2	1	2	2	2	1	3	1	1	2	3	4	4	3	3	3	4	3	4	3	5	4	1	2	2	2	2	2	3	3	3	1	1	3	3	2	2	2	2
524	≥45 years	Postgraduate or above	≥8000 CNY	Skiing	Within the province	3–5 times	With friends	Eastern China	3	2	4	3	3	2	3	2	4	3	4	3	1	1	3	4	3	2	2	4	1	2	4	2	3	3	2	3	2	3	2	4	2	2	3	3	3	3	3	2	2
525	36–45 years	Bachelor’s degree	≥8000 CNY	Rock climbing	Across provinces	1–2 times	With friends	Western China	3	3	3	2	3	2	2	2	3	2	2	4	2	3	3	3	3	3	2	4	2	4	2	4	4	3	4	2	3	3	2	3	2	3	2	2	2	4	3	3	3
526	26–35 years	Bachelor’s degree	5000–8000 CNY	Surfing	Across provinces	≥5 times	With colleagues/classmates	Central China	4	3	5	3	3	4	3	5	4	5	5	3	4	3	3	5	5	3	3	3	4	4	3	4	4	3	5	5	5	3	5	5	5	4	5	5	2	4	2	3	3
527	≥45 years	Postgraduate or above	≥8000 CNY	Skiing	Within the province	≥5 times	With friends	Western China	2	2	3	1	1	1	1	1	1	2	2	2	1	2	3	2	2	1	3	2	2	3	2	3	3	1	1	1	1	2	3	3	2	1	1	2	1	2	2	3	3
528	18–25 years	Associate degree	≤3000 CNY	Surfing	Within the province	1–2 times	With friends	Central China	3	3	3	2	2	4	2	2	3	2	3	4	4	4	3	3	4	4	4	3	3	4	3	4	3	4	3	2	3	3	4	3	3	4	4	3	1	3	1	3	1
529	26–35 years	Bachelor’s degree	5000–8000 CNY	Rock climbing	Across provinces	≥5 times	Solo participation	Western China	4	3	3	3	4	3	4	4	4	4	4	4	3	4	4	2	3	2	3	4	3	3	3	3	3	3	4	3	3	3	3	4	3	3	3	3	4	4	5	5	5
530	26–35 years	Postgraduate or above	5000–8000 CNY	Skiing	Across provinces	1–2 times	With family	Eastern China	5	4	5	5	5	4	4	4	5	5	5	5	4	4	4	4	5	4	4	4	5	4	4	5	4	4	4	5	5	5	5	5	4	4	4	5	5	4	4	5	4
531	18–25 years	High school or below	≤3000 CNY	Rock climbing	Within the province	3–5 times	With colleagues/classmates	Eastern China	2	4	2	3	2	3	3	3	2	3	3	3	2	3	3	1	1	1	1	2	1	3	2	1	4	2	2	2	2	3	2	2	2	3	4	2	4	5	4	4	4
532	18–25 years	Postgraduate or above	3000–5000 CNY	Skiing	Within the province	1–2 times	Solo participation	Eastern China	2	4	4	2	2	3	2	3	3	2	2	4	5	3	4	3	3	4	4	3	3	5	4	4	3	3	2	3	2	2	4	4	2	2	2	2	2	2	3	3	3
533	36–45 years	Postgraduate or above	≥8000 CNY	Skiing	Within the province	3–5 times	With friends	Central China	1	2	2	2	2	3	2	2	3	2	2	3	1	3	2	2	2	1	1	3	1	1	2	2	2	1	2	1	2	2	2	2	3	1	3	3	3	4	3	5	4
534	26–35 years	Bachelor’s degree	5000–8000 CNY	Surfing	International travel	1–2 times	Solo participation	Central China	4	5	5	3	3	5	4	4	4	4	4	4	5	5	4	4	3	3	2	3	3	5	4	4	3	5	4	3	4	4	4	4	3	3	3	3	3	3	3	3	3
535	18–25 years	High school or below	≤3000 CNY	Rock climbing	Within the province	3–5 times	With colleagues/classmates	Central China	2	3	3	3	5	3	3	3	3	3	5	4	4	5	3	4	5	3	4	4	5	5	5	4	4	5	3	4	5	4	4	5	4	3	4	4	4	3	4	4	5
536	36–45 years	Postgraduate or above	≥8000 CNY	Rock climbing	Within the province	3–5 times	With friends	Western China	4	3	5	3	4	5	5	5	4	4	5	3	3	4	5	3	4	4	4	3	3	4	5	3	3	4	4	5	3	4	5	4	2	2	2	2	5	5	5	4	5
537	26–35 years	Postgraduate or above	≥8000 CNY	Skiing	Across provinces	1–2 times	With family	Central China	3	3	5	3	3	4	3	3	5	4	4	3	2	2	2	3	3	5	4	5	3	4	5	3	5	3	5	3	5	4	4	4	3	5	4	5	5	3	3	5	5
538	18–25 years	Associate degree	≤3000 CNY	Rock climbing	International travel	3–5 times	With colleagues/classmates	Central China	2	2	4	3	4	3	2	2	3	3	3	3	4	4	4	4	5	4	4	5	4	5	5	5	3	3	2	4	3	3	3	4	4	2	4	4	3	4	3	4	4
539	36–45 years	Bachelor’s degree	5000–8000 CNY	Surfing	Within the province	≥5 times	With colleagues/classmates	Eastern China	4	3	3	2	4	4	2	2	3	3	3	3	3	3	4	3	3	3	4	3	3	3	4	3	3	4	3	4	2	2	4	3	3	3	3	3	4	4	3	4	3
540	26–35 years	Associate degree	5000–8000 CNY	Surfing	International travel	≥5 times	With friends	Central China	1	2	2	1	2	4	3	2	4	1	4	2	4	5	3	4	4	4	3	3	4	3	4	3	3	3	2	2	2	1	3	3	3	3	1	3	3	2	2	3	2
541	18–25 years	Associate degree	≤3000 CNY	Skiing	Within the province	3–5 times	With friends	Eastern China	4	4	4	4	4	5	5	4	5	4	4	5	3	4	4	4	3	3	4	3	3	4	4	4	4	4	4	5	5	4	4	4	4	5	5	5	2	4	1	2	3
542	26–35 years	Bachelor’s degree	≥8000 CNY	Surfing	Within the province	1–2 times	Solo participation	Central China	3	2	3	3	3	3	5	4	5	4	5	5	2	3	3	3	2	2	2	2	1	3	3	2	3	5	5	4	5	3	4	3	2	2	3	2	5	3	3	3	5
543	36–45 years	Bachelor’s degree	≥8000 CNY	Skiing	International travel	3–5 times	With friends	Eastern China	3	4	3	4	3	4	4	3	4	3	3	3	3	4	3	3	3	2	4	3	2	3	3	2	5	3	4	4	4	4	3	4	4	4	5	4	5	3	5	5	4
544	26–35 years	Postgraduate or above	≥8000 CNY	Skiing	International travel	≥5 times	With friends	Eastern China	4	4	5	3	3	5	3	3	3	4	5	3	5	5	4	3	3	3	4	4	3	5	4	4	4	3	3	4	3	3	3	2	5	4	5	3	4	3	4	4	4
545	26–35 years	Bachelor’s degree	5000–8000 CNY	Skiing	Within the province	3–5 times	With family	Western China	3	3	3	3	4	3	3	4	3	3	3	3	4	5	3	3	3	3	3	5	3	4	3	4	3	3	3	3	3	3	4	4	4	4	5	3	3	4	4	3	3
546	18–25 years	Associate degree	≤3000 CNY	Rock climbing	International travel	≥5 times	With friends	Western China	5	4	5	4	4	4	4	5	5	4	4	5	4	5	5	5	3	3	2	3	5	5	5	5	2	3	3	3	3	4	4	4	4	5	4	4	2	4	3	4	4
547	36–45 years	Postgraduate or above	≥8000 CNY	Rock climbing	Across provinces	3–5 times	Solo participation	Central China	3	3	3	3	4	4	3	3	3	3	3	4	4	3	4	4	4	4	4	4	4	4	5	4	3	3	4	4	4	3	4	3	5	3	4	4	3	4	4	3	3
548	18–25 years	Associate degree	≤3000 CNY	Surfing	Within the province	3–5 times	Solo participation	Western China	3	4	3	4	2	2	3	3	5	4	5	5	5	5	5	5	5	3	3	4	4	5	4	4	5	4	5	4	3	3	5	3	5	5	4	3	3	3	3	2	3
549	18–25 years	High school or below	≤3000 CNY	Rock climbing	Within the province	1–2 times	With colleagues/classmates	Central China	4	3	4	4	4	4	4	4	4	3	3	4	3	4	2	2	4	3	2	3	2	3	4	2	5	4	3	3	4	4	3	3	4	3	5	4	3	3	3	3	4
550	36–45 years	Postgraduate or above	≥8000 CNY	Rock climbing	Across provinces	1–2 times	With colleagues/classmates	Central China	3	4	3	4	3	3	4	4	3	3	4	4	4	3	4	3	4	2	2	3	2	3	3	4	4	4	4	3	4	4	4	3	5	3	5	3	4	4	4	3	4
551	26–35 years	Bachelor’s degree	5000–8000 CNY	Skiing	International travel	1–2 times	With family	Western China	3	3	4	3	4	3	4	4	3	3	3	3	5	5	3	4	3	3	4	4	4	4	3	3	4	3	4	4	3	3	3	3	3	4	5	4	4	4	4	5	4
552	18–25 years	High school or below	≤3000 CNY	Rock climbing	Within the province	≥5 times	With family	Eastern China	5	5	5	5	4	4	5	5	5	5	5	5	5	5	5	4	4	4	5	5	4	5	4	5	4	2	3	3	4	3	3	4	4	3	5	3	5	4	4	4	4
553	≥45 years	High school or below	5000–8000 CNY	Rock climbing	Across provinces	1–2 times	With colleagues/classmates	Central China	3	4	5	3	3	3	3	4	5	3	3	3	3	5	5	3	3	4	4	3	4	4	3	4	5	5	5	5	5	3	3	4	2	2	2	2	4	3	3	3	5
554	36–45 years	Postgraduate or above	≥8000 CNY	Rock climbing	Within the province	3–5 times	With friends	Western China	3	3	2	1	3	3	2	1	2	2	2	2	2	3	4	4	2	2	2	4	3	3	2	4	2	1	2	3	3	1	4	2	2	1	2	3	2	3	3	2	3
555	18–25 years	Associate degree	≤3000 CNY	Skiing	International travel	3–5 times	With colleagues/classmates	Eastern China	2	2	3	2	1	2	1	2	3	2	3	3	2	3	3	3	3	4	4	4	3	4	4	3	2	2	2	2	2	1	2	1	2	2	3	2	4	4	5	3	3
556	36–45 years	Bachelor’s degree	5000–8000 CNY	Skiing	Across provinces	≥5 times	Solo participation	Central China	2	3	2	2	2	3	3	3	3	2	3	2	3	2	3	3	3	3	2	2	2	2	4	4	2	3	3	3	3	3	4	2	3	2	3	4	4	4	3	4	2
557	18–25 years	Associate degree	3000–5000 CNY	Surfing	International travel	3–5 times	With colleagues/classmates	Central China	2	2	2	2	2	2	2	1	2	2	1	2	5	4	5	5	4	5	4	5	2	3	2	2	3	2	4	2	2	3	2	2	3	2	3	3	3	4	3	4	4
558	26–35 years	Bachelor’s degree	5000–8000 CNY	Surfing	International travel	1–2 times	With family	Central China	3	4	3	3	5	3	4	5	5	5	5	5	3	2	3	3	5	4	5	5	3	3	3	3	4	4	5	4	5	5	5	3	4	4	4	3	4	4	4	4	4
559	26–35 years	Bachelor’s degree	5000–8000 CNY	Rock climbing	International travel	1–2 times	With colleagues/classmates	Eastern China	4	4	4	5	4	5	4	5	5	4	4	5	5	5	5	5	4	5	4	4	3	3	2	3	4	4	4	4	5	5	4	5	4	5	4	5	4	4	5	4	4
560	18–25 years	High school or below	≤3000 CNY	Skiing	International travel	3–5 times	With friends	Western China	2	2	4	3	2	3	4	3	2	2	2	4	3	3	4	2	3	2	2	3	3	4	4	3	5	5	4	5	5	5	5	5	4	5	5	4	3	3	2	3	3
561	18–25 years	Associate degree	≤3000 CNY	Rock climbing	Within the province	≥5 times	With colleagues/classmates	Central China	3	3	3	3	4	4	4	4	4	3	3	4	3	5	4	4	5	3	3	4	4	3	5	5	3	3	3	3	3	3	4	3	4	4	3	4	3	5	3	3	4
562	18–25 years	High school or below	≤3000 CNY	Rock climbing	International travel	≥5 times	With friends	Eastern China	4	4	3	4	3	3	3	4	3	3	4	3	1	1	3	3	1	2	2	1	2	2	3	2	5	4	4	4	3	4	3	4	5	3	3	3	3	2	3	2	3
563	26–35 years	Postgraduate or above	5000–8000 CNY	Skiing	Across provinces	1–2 times	With colleagues/classmates	Western China	4	5	4	5	2	2	2	2	2	2	3	3	5	4	5	4	4	5	4	5	3	3	2	3	4	4	5	5	5	4	4	4	5	4	5	5	5	5	3	5	5
564	18–25 years	Associate degree	3000–5000 CNY	Skiing	Across provinces	1–2 times	Solo participation	Central China	3	4	3	4	4	4	5	4	5	4	5	4	5	5	5	5	4	3	3	4	4	5	4	4	5	3	5	4	3	5	5	3	5	4	5	5	4	4	5	5	4
565	36–45 years	Associate degree	≥8000 CNY	Skiing	International travel	≥5 times	With friends	Western China	4	3	3	4	3	4	3	4	4	3	4	4	5	3	4	4	3	3	3	4	4	5	3	3	3	3	4	3	3	3	3	3	5	3	4	3	3	3	3	2	3
566	26–35 years	Postgraduate or above	≥8000 CNY	Rock climbing	Within the province	1–2 times	With friends	Western China	3	3	3	2	3	4	1	3	4	2	4	3	3	4	5	3	4	4	4	4	4	5	4	3	4	2	3	4	2	3	4	5	3	3	3	4	3	5	5	4	4
[truncated: 4 more columns]
